# Supplementary material for: Turning urban wildlife mortality into a surveillance tool: Detection of vector-borne pathogens in carcasses of hedgehogs, squirrels, and blackbirds
Source: One Health. 2026 Jan 12;22:101328. doi: 10.1016/j.onehlt.2026.101328 (PMC12856192; doi:10.1016/j.onehlt.2026.101328)
Supplement: Supplementary file 2 — Supplementary material 2 [file mmc2.xlsx]

## Sheet: List1
Supplementary Table 1. Number of reported cases of selected vector-borne diseases in Czechia over the last ten years. Only diseases whose causative agents were screened for in hosts in the present study and are mandatorily reported to the Information System of Infectious Diseases are included.
Disease	Causative agent	2016	2017	2018	2019	2020	2021	2022	2023	2024	2025*
Lyme disease	Borrelia burgdorferi s.l.	4400	3644	4473	3746	3492	2642	3307	3115	3788	10685
Tick borne encephalitis	Tick borne encephalitis virus	556	675	698	746	815	569	682	495	653	680
Tularemia	Francisella tularensis	55	44	32	88	59	50	40	46	63	54
Cat Scratch Disease**	Bartonella henselae	8	32	14	40	30	29	21	38	40	52
Anaplasmosis	Anaplasma phagocytophilum	6	4	1	11	1	3	5	5	3	3
Rickettsiosis (apart from Q-fever)	Rickettsia spp.	1	2	1	0	0	0	0	0	1	1
West Nile fever	West Nile virus	0	0	7	2	0	0	2	0	5	2
* For the year 2025, data were available only for the period from 1 January to 31 November.
** Some reports may also refer to other bartonelloses (caused by species other than B. henselae).
Source: https://szu.gov.cz/publikace-szu/data/infekce-v-cr/ (accessed 31 December 2025).
