# Supplementary material for: Turning urban wildlife mortality into a surveillance tool: Detection of vector-borne pathogens in carcasses of hedgehogs, squirrels, and blackbirds
Source: One Health. 2026 Jan 12;22:101328. doi: 10.1016/j.onehlt.2026.101328 (PMC12856192; doi:10.1016/j.onehlt.2026.101328)
Supplement: Supplementary file 4 — Supplementary material 4 [file mmc4.xlsx]

## Sheet: SupplementaryTable2
Supplementary Table 3. List of cadaver individuals details. Host species include Erinaceus roumanicus (ER), Erinaceus europaeus (EE), Sciurus vulgaris (SV), and Turdus merula (TM). "M" stands for male, "F" stands for female. "Ad" indicates adult individual, "Subad" subadult individuals, "Juv" juvenile individuals. Individual is considered positive ("+") for the pathogen, if real-time PCR was posi…
Identification of the animal	Species of the animal	sex	age	grade of autolysis	weight (g)	foot lenght (mm)	cause of death	latitude	longitude	area classification	Anaplasma phagocytophilum	Bartonella spp.	Neoehrlichia mikurensis	Borrelia burgdorferi s. l.	Borrelia miyamotoi	Spiroplasma spp.	Babesia microti-like	Rickettsia helvetica	Francisella sp.	date and time of finding	month
001	ER	M	Ad	2	707	53	road killed	49°36'48''	17°15'1.155''	periurban	+	+	-	-	-	-	-	-	-	2017-03-21 11:30:00	3
002	ER	M	Ad	2	509	38	road killed	49°13'01.6"	16°34'32.8"	urban	+	-	-	+	-	-	-	+	-	2017-04-07 17:01:00	4
003	ER	M	Ad	1B	725	39	road killed	49°2'4.273"	16°55'30.030"		+	+	-	-	-	-	-	+	-	2017-04-18 07:20:00	4
004	ER	M	Ad	1A	814	40	road killed	49°10'38.519"	16°29'15.258"		+	-	-	+	-	-	-	-	-	2017-04-16 16:00:00	4
005	ER	F	Ad	1A	646	39	road killed	49°13'39.250"	16°37'52.310"		+	-	-	+	-	-	-	-	-	2017-04-23 10:00:00	4
006	TM	F	Ad	1A	81	37	hit glass	49°21'21.237"	16°47'0.389"		+	-	-	+	-	-	-	-	-	2017-04-26 07:00:00	4
007	EE	M	Ad	1A	796	40.2	road killed	49°2'26.758"	16°55'5.099"		+	+	-	+	-	-	-	-	-	2017-04-27 07:30:00	4
008	ER	M	Ad	1A	613	38.5	road killed	49°8'44.445"	16°59'29.499"		+	+	-	+	-	-	-	+	-	2017-05-01 16:00:00	5
009	ER	M	Ad	3	678	42	road killed	49°2'2.365"	16°18'22.477"		+	-	-	-	-	-	-	+	-	2017-04-14 11:00:00	4
010	TM	F	Ad	1A	110	34	killed by a dog	49°11'38.457"	15°49'45.003"	rural	+	-	-	+	-	-	-	-	-	2017-06-04 09:30:00	6
011	TM	F	Ad	2	72	35	road killed	49°9'18.875"	16°20'58.241"	urban	+	-	-	+	-	-	-	-	-	2017-06-24 19:00:00	6
012	SV	M	Ad	1A	332	40	road killed	49°19'12.964"	16°20'41.851"		+	+	-	+	-	-	-	-	-	2017-05-04 18:11:00	5
013	TM	F	Ad	1A	78	32	hit glass	49°11'55.786"	16°36'29.479"		+	-	-	-	-	-	-	-	-	2017-05-23 16:00:00	5
014	ER	F	Ad	1B	675	36	road killed	49°13'3.392"	16°35'52.181"	urban	+	-	-	+	-	-	-	-	-	2017-06-16 00:25:00	6
015	TM	F	Ad	2	78	36	unknown	49°13'3.392"	16°35'52.181"	urban	+	-	-	-	-	-	-	-	-	2017-07-02 15:15:00	7
016	TM	F	Ad	2	91	33	unknown	49°12'21.629"	16°29'29.433"		+	-	-	-	-	-	-	-	-	2017-06-10 14:30:00	6
017	EE	F	Subad	1A	657	37	euthanised	49°25'23.087"	16°21'8.248"		+	-	-	+	-	-	-	-	-	2017-07-23 18:00:00	7
018	TM	F	Ad	1A	98	35	unknown	49°25'23.087"	16°21'8.248"		+	-	-	+	-	-	-	-	-	2017-07-24 18:30:00	7
019	TM	F	Ad	1B	80	34	exhaustion	49°12'48.180"	16°35'33.407"		+	-	-	-	-	-	-	-	-	2017-07-04 19:00:00	7
020	TM	F	Ad	1B	101	31	road killed	49°17'15.635"	16°27'24.082"		+	-	-	+	-	-	-	-	-	2017-05-11 10:30:00	5
021	SV	F	Ad	1A	384	52	road killed	49°11'44.750"	16°31'59.981"		+	+	-	+	-	-	-	-	-	2017-07-28	7
022	SV	M	Ad	1A	312	49	road killed	49°16'44.494"	16°27'22.537"	periurban	+	+	+	+	-	-	-	-	-	2016-03-22	3
023	SV	M	Ad	2	298	51	road killed	49°17'15.635"	16°27'24.082"		+	+	-	+	-	-	-	-	-	2016-02-26	2
024	EE	M	Ad	2	871	38	killed by a dog	49°3'55.973"	17°3'21.443"		+	-	-	+	-	-	-	-	-	2017-07-01 07:50:00	7
025	TM	F	Ad	2	63	32	unknown	49°13'36.030"	16°30'33.548"		+	-	-	+	-	-	-	-	-	2017-08-08 18:00:00	8
026	TM	F	Ad	1B	71	36	unknown	49°13'3.392"	16°35'52.181"	urban	+	-	-	+	-	-	-	-	-	2017-08-08 08:30:00	8
027	TM	F	Ad	1B	90	34	killed by a dog	49°11'38.457"	15°49'45.003"	rural	+	-	-	-	-	-	-	-	-	2017-06-04 09:30:00	6
028	TM	M	Ad	2	56	29	unknown	49°17'15.635"	16°27'24.082"		+	-	-	+	-	-	-	-	-	2017-08-11 07:00:00	8
029	TM	M	Subad	1B	69	37	road killed	48°58'41.647"	14°26'49.180"	periurban	-	-	-	-	-	-	-	-	-	2017-06-26 09:00:00	6
030	SV	F	Ad	1A	263	57	road killed	49°12'34.2"	16°39'04.6"	urban	+	+	-	+	-	-	-	+	-	2017-08-18 07:50:00	8
031	SV	F	Subad	1B	175	58	road killed	49°12'33.600"	16°35'10.544"	urban	+	+	-	+	-	-	-	-	-	2017-08-16 19:00:00	8
032	EE	M	Ad	1B	629	42	road killed	49°1'10.9"	14°26'7.5"	rural	+	+	-	+	-	+	-	-	-	2017-05-04 14:00:00	5
033	TM	M	Ad	2	84	40	unknown	49°13'3.392"	16°35'52.181"	urban	+	-	-	+	-	-	-	-	-	2017-08-12 09:00:00	8
034	EE	F	Ad	1A	818	48	road killed	49°17'40.774"	16°20'45.750"		+	-	-	+	-	-	-	-	-	2017-06-10 12:00:00	6
035	TM	M	Ad	1A	90	32	road killed	48°58'07.80"	14°28'05.82"	urban	+	-	-	+	-	-	-	-	-	2017-05-10 12:10:00	5
036	TM	F	Ad	2	96	31	road killed	48°58'6.525"	14°28'6.938"	urban	+	-	-	+	-	-	-	-	-	2017-04-25 08:15:00	4
037	TM	F	Ad	1A	75	29	unknown	49°13'3.392"	16°35'52.181"		+	-	-	+	-	-	-	-	-	2017-08-17	8
038	TM	M	Ad	1B	83	32	road killed	49°3'39.78"	14°24'39.471"	periurban	+	-	-	+	-	-	-	-	-	2017-05-17 09:30:00	5
039	SV	M	Ad	1A	345	45	road killed	49°04'34.0"	14°31'52.2"	periurban	+	+	-	-	-	-	-	-	-	2017-05-09 09:45:00	5
040	SV	M	Ad	1A	344	59	unknown	49°29'43.307"	16°39'47.701"		+	-	+	+	-	-	-	-	-	2017-03-31	3
041	SV	M	Juv	1A	72	39	unknown	unknown	unknown		+	+	-	+	-	-	-	-	-	2017-04-01	4
042	TM	F	Ad	2	69	33	unknown	49°12'51.360"	16°38'14.775"	urban	+	-	-	+	-	-	-	-	-	2017-08-22 16:00:00	8
043	TM	M	Ad	1A	73	32.5	unknown	49°13'3.392"	16°35'52.181"	urban	+	-	-	+	-	-	-	-	-	2017-09-10 10:30:00	9
044	TM	F	Ad	1B	70	31	unknown	49°14'20.805"	16°32'9.751"	periurban	+	-	-	+	-	-	-	+	+	2017-09-22 17:00:00	9
045	EE	M	Ad	1A	478	34	unknown	unknown	unknown	rescue centre	+	+	-	+	-	-	-	-	-	XX.8.2017 00:00:00	8
046	EE	F	Juv	1B	74	19	euthanised	unknown	unknown	rescue centre	+	+	-	+	-	-	-	-	-	XX.8.2017 00:00:00	8
047	EE	F	Ad	1B	533	36	road killed	48°59'33.101"	14°32'9.072"	periurban	+	+	-	+	-	-	-	-	-	2017-08-28 09:00:00	8
048	EE	M	Ad	1B	1335	39	road killed	48°58'23.181"	14°44'33.756"	periurban	+	-	-	+	-	-	+	+	-	XX.X.2017 00:00:00	n.a.
049	EE	F	Juv	1B	343	37	killed by a dog	49°45'16.224"	14°31'59.680"E		+	-	-	+	-	-	-	-	-	2017-09-30 17:00:00	9
050	EE	M	Ad	2	718	39	road killed	48°57'44.526"	14°26'16.067"	periurban	+	-	-	+	-	-	-	-	-	2017-08-14 08:00:00	8
051	SV	F	Ad	2	256	46	road killed	49°03'26.4"	14°26'15.5"	periurban	+	+	-	+	-	-	-	-	+	2017-08-30 13:00:00	8
052	SV	M	Ad	1A	368	51	road killed	48°55'05.220"	14°30'03.780"	rural	+	+	-	+	-	-	-	-	-	2017-09-24 20:00:00	9
053	SV	M	Subad	2	206	49	road killed	49°03'40.08"	14°24'53.100"	periurban	+	-	-	+	-	-	-	-	-	2017-09-30 13:30:00	9
054	TM	M	Ad	1B	79	34	road killed	48°57'27"	14°28'12"	urban	+	-	-	+	-	-	-	-	-	2017-04-12 17:30:00	4
056	EE	F	Ad	1A	1187	38	unknown	unknown	unknown	rescue centre	+	-	-	+	-	-	-	-	-	xx.8.2017 0:00:00	8
057	EE	M	Ad	1A	1118	39	unknown	unknown	unknown	rescue centre	+	-	-	+	-	-	+	+	-	xx.8.2017 0:00:00	8
058	ER	M	Ad	1B	1005	33	road killed	50°3'6.797"	14°25'21.164"	urban	+	+	-	+	-	-	-	+	-	2017-04-02 12:00:00	4
059	TM	F	Subad	2	59	34	unknown	unknown	unknown	rescue centre	+	-	-	+	-	-	-	-	-	?	n.a.
060	TM	M	Ad	2	80	35	road killed	48°51'07.6"	14°21'50.5"	rural	+	-	-	+	-	-	-	-	-	2017-04-23 11:50:00	4
061	SV	F	Ad	1A	335	53	road killed	49°15'18.493"	17°41'50.894"	periurban	-	+	-	-	-	-	-	-	-	2017-09-30 15:30:00	9
062	EE	M	Subad	1A	772	38	unknown	unknown	unknown	rescue centre	+	-	-	+	-	-	+	+	-	xx.8.2017 0:00:00	8
063	EE	M	Subad	2	728	37	road killed	48°57'58.3"	14°27'42.8"	periurban	+	-	-	-	-	-	-	-	-	2017-04-16	4
064	EE	0	Subad	2	cca 500	37	road killed	48°56'17.8"	14°28'44.1"	periurban	+	-	-	-	-	-	-	+	-	2017-05-18 08:00:00	5
065	EE	0	Subad	2	722	36	road killed	48°59'36.21"	14°32'30.44"	periurban	+	-	-	+	-	-	-	-	-	2017-06-22 06:20:00	6
066	EE	M	Subad	1A	780	39	killed by a dog	49°45'16.224"	14°31'59.680"E	urban	+	-	-	+	-	-	-	+	-	2017-08-01 19:00:00	8
067	TM	F	Ad	1B	89	33	road killed	48°57'59.940"	14°27'47.340"	periurban	+	-	-	-	-	-	-	-	-	2017-09-25 08:00:00	9
068	TM	F	Ad	1A	79	32	road killed	unknown	unknown		-	-	-	+	-	-	-	-	-	2017-05-06 06:20:00	5
069	TM	F	Ad	1A	101	36	hit glass	50°1'6.806"	14°44'19.495"		+	+	-	+	-	-	-	-	-	III. - V. 2017 00:00:00	n.a.
070	TM	F	Ad	1A	94	35	hit glass	50°1'6.806"	14°44'19.495"		-	-	-	-	-	-	-	-	-	III. - V. 2017 00:00:00	n.a.
072	TM	M	Ad	2	82	36	road killed	48°58'31.44"	14°30'04.56"	urban	-	-	-	+	-	-	-	-	-	2017-07-10 11:00:00	7
073	TM	M	Subad	1A	76	31	unknown	unknown	unknown	rescue centre	+	-	-	+	-	-	-	-	-	xx.8.2017 00:00:00	8
074	TM	F	Subad	1A	77	32	unknown	unknown	unknown	rescue centre	-	-	-	+	-	-	-	-	-	xx.8.2017 00:00:00	8
075	TM	F	Subad	1A	75	34	unknown	unknown	unknown	rescue centre	+	-	-	+	-	-	-	-	-	xx.8.2017 00:00:00	8
076	TM	F	Juv	1A	50	34	unknown	unknown	unknown	rescue centre	-	-	-	-	-	-	-	-	-	xx.8.2017 00:00:00	8
077	TM	M	Subad	2	67	30	unknown	49°53'35.484"	14°23'41.175"		+	-	-	+	-	-	-	-	-	xx.8.2017 00:00:00	8
078	TM	F	Ad	2	79	32	unknown	49°56'30.12"	15°15'40.80"	periurban	+	-	-	+	-	-	-	-	-	2017-05-08 12:00:00	5
080	EE	F	Subad	1A	320	34	unknown	49°13'28.362"	16°31'1.976"	rescue centre	+	-	-	+	-	-	-	+	-	2017-10-31	10
081	ER	M	Juv	1A	273	34	unknown	49°25'27.911"	16°21'5.776"	rescue centre	+	-	-	+	-	-	-	+	-	2017-11-04	11
082	EE	M	Juv	1A	243	33	unknown	49°29'33.673"	16°39'44.611"	rescue centre	+	-	-	+	-	-	-	-	-	2017-11-20	11
083	EE	F	Juv	2	143	25	unknown	unknown	unknown	rescue centre	+	-	-	+	-	-	-	-	-	2017-11-06	11
084	EE	F	Juv	2	123	21	euthanised	unknown	unknown	rescue centre	+	-	-	+	-	-	-	-	-	xx.8.2017 0:00:00	8
085	EE	M	Juv	1A	268	35	unknown	unknown	unknown	rescue centre	+	-	-	+	-	-	-	+	-	xx.11.2017 0:00:00	11
086	ER	F	Juv	1A	273	31	unknown	49°11'24.795"	16°21'38.179"	rescue centre	+	+	-	+	-	-	-	+	-	2017-11-01	11
087	EE	F	Juv	1A	307	35	unknown	49°17'56.374"	16°32'17.087"	rescue centre	+	+	-	+	-	-	-	+	-	2017-11-23	11
088	EE	F	Subad	1B	440	35	road killed	unknown	unknown	rescue centre	+	-	+	+	-	-	-	-	-	xx.08.2017 0:00:00	8
089	ER	F	Ad	1A	1005	33	unknown	50°3'0.998"	14°27'31.651"	urban	+	+	-	-	-	-	-	-	-	2017-05-21 11:30:00	5
090	EE	M	Ad	2	808	39	road killed	49°03'33.5"	14°25'36.4"	periurban	+	-	-	+	-	-	-	-	+	2017-05-31 06:50:00	5
091	EE	M	Ad	1A	752	38	unknown	unknown	unknown	rescue centre	+	-	-	+	-	-	-	+	-	2017-07-05	7
092	EE	M	Ad	1B	461	38	road killed	unknown	unknown	rescue centre	+	-	-	+	+	-	-	-	-	2017-06-23	6
093	EE	F	Subad	1A	464	31	road killed	unknown	unknown	rescue centre	+	-	+	+	-	-	-	-	-	xx.5.2017 0:00:00	5
094	EE	M	Ad	1A	1070	37	road killed	48°58'44.825"	14°26'54.742"	urban	+	-	-	+	-	-	-	-	-	2017-05-18 07:30:00	5
095	EE	M	Juv	1A	221	30	road killed	49°11'24.795"	16°21'38.179"	periurban	+	-	-	+	-	-	-	+	-	xx.8.2017 0:00:00	8
096	EE	0	Ad	2	714	36	road killed	49°6'15.540"	16°45'29.954"	urban	+	-	-	+	-	-	-	-	-	2017-07-05 12:00:00	7
097	TM	0	Juv	1A	44	34	unknown	49°13'28.362"	16°31'1.976"	periurban	+	-	-	+	-	-	-	-	-	2017-08-22	8
098	EE	F	Ad	2	385	34	road killed	48°58'44.825"	14°26'54.742"	urban	+	-	-	-	-	-	+	-	-	2017-05-19 19:40:00	5
099	EE	F	Ad	1B	973	35	road killed	48°56'28.500"	14°21'32.040"	rural	+	-	-	+	-	-	-	-	-	2017-06-17 09:30:00	6
100	TM	F	Ad	1A	87	32	hit glass	49°16'15.158"	16°35'47.066"		+	-	-	+	-	-	-	-	-	2017-07-15 11:00:00	7
101	TM	F	Ad	1A	92	30	unknown	49°13'2.515"	16°36'51.924"	urban	+	-	-	+	-	-	-	-	-	2017-10-25 11:30:00	10
102	TM	F	Ad	1B	83	33	hit glass	49°13'3.392"	16°35'52.181"	urban	+	-	-	-	-	-	-	-	-	2017-07-19 09:30:00	7
103	TM	M	Ad	1B	79	34	road killed	49°03'26.4"	14°26'15.5"	periurban	+	-	-	-	-	-	-	-	-	2017-03-31 07:30:00	3
104	TM	F	Ad	1A	105	30	road killed	48°57'27"	14°28'12"	urban	-	-	-	-	-	-	-	-	-	2017-04-12 17:30:00	4
106	TM	F	Ad	1A	73	33	hit glass	49°13'3.392"	16°35'52.181"	urban	+	-	-	+	-	-	-	-	-	2017-08-26	8
107	TM	M	Ad	2	83	32	road killed	50°18'6.749"	14°18'49.200"	periurban	+	-	-	+	-	-	-	-	-	2017-05-13	5
108	TM	F	Ad	1B	78	32	road killed	48°58'6.525"	14°28'6.938"	urban	-	-	-	-	-	-	-	-	-	2017-04-25 08:15:00	4
109	TM	M	Ad	2	58	35	unknown	49°17'56.370"	16°32'17.080"	rescue centre	-	-	-	-	-	-	-	-	-	2017-08-14	8
111	TM	M	Ad	1B	85	32	road killed	50°17'54.512"	14°18'47.346"	periurban	-	-	-	+	-	-	-	-	-	2017-05-13	5
112	EE	M	Subad	1A	487	40	euthanised	49°12'25.061"	16°29'23.562"		+	-	-	+	-	-	-	-	-	2017-01-25 13:00:00	1
114	TM	M	Ad	2	87	32	road killed	48°58'47.972"	14°27'13.146"	urban	-	-	-	+	-	-	-	-	-	2017-05-16 12:55:00	5
116	TM	F	Ad	1B	65	36	road killed	unknown	unknown		-	-	-	+	-	-	-	-	-	xx.5.2017 00:00:00	5
117	TM	M	Ad	2	90	32	road killed	48°58'32.2"	14°30'02.0"	urban	-	+	-	+	-	-	-	+	-	2017-05-03 18:30:00	5
118	TM	F	Ad	2	81	34	unknown	unknown	unknown	rescue centre	-	-	-	+	-	-	-	-	-	?	n.a.
119	EE	F	Juv	2	290	36	exhaustion	unknown	unknown	rescue centre	+	-	-	+	-	-	-	+	-	2017-12-02	12
120	EE	M	Subad	1A	372	34	died during hibernation	unknown	unknown	rescue centre	+	-	-	+	+	-	-	+	-	2018-01-19	1
121	EE	F	Juv	1B	258	31	unknown	unknown	unknown	rescue centre	+	-	-	+	-	-	-	+	-	xx.12.2017 0:00:00	12
122	EE	F	Subad	1A	341	37	unknown	unknown	unknown	rescue centre	+	-	-	+	-	-	-	+	-	2017-12-06	12
123	SV	M	Ad	1B	337	42	road killed	49°36'05.2"	14°34'54.3"	periurban	-	+	-	+	+	-	-	-	-	2017-04-14 10:00:00	4
124	SV	M	juv	1A	110	39	unknown	unknown	unknown	rescue centre	+	+	-	+	-	-	-	-	-	xx.08.2017 0:00:00	8
125	SV	0	Ad	2	237	46	road killed	50°4'20.118"	14°25'28.149"	urban	+	-	-	+	-	-	-	-	-	2017-10-04 08:00:00	10
126	EE	F	Juv	1A	282	35	died in a rescue centre	unknown	unknown	rescue centre	+	-	-	+	-	-	+	-	-	2018-02-01	2
127	EE	M	Ad	1A	359	36	died in a rescue centre	unknown	unknown	rescue centre	+	+	-	+	-	-	-	-	-	2017-12-23	12
128	TM	M	Ad	1A	99	34	hit glass	48°58'39.187"	14°26'53.039"	urban	-	-	-	+	-	-	-	-	-	2017-11-15 12:30:00	11
129	EE	F	Ad	2	380	37	road killed	48°57'43.030"	14°26'27.964"	periurban	+	-	-	+	-	-	-	-	-	2017-10-13 09:00:00	10
130	EE	F	Ad	1B	386	36	road killed	49°53'06.7"	15°23'05.6"		+	-	-	-	-	-	+	+	-	2017-12-11 12:00:00	12
131	EE	M	Ad	2	469	33	road killed	48°58'36.874"	14°26'52.579"	urban	+	-	-	+	-	-	-	-	-	2017-10-16 08:30:00	10
132	EE	F	Juv	1A	253	31	unknown	unknown	unknown	rescue centre	+	-	-	+	-	-	-	+	-	Winter 2017/18 00:00:00	n.a.
133	EE	M	Juv	1A	270	34	unknown	unknown	unknown	rescue centre	+	+	-	+	-	-	-	+	-	Winter 2017/18 00:00:00	n.a.
134	EE	F	Subad	1A	438	36	acanthocephalan GIT disorders	unknown	unknown	rescue centre	+	+	-	+	-	-	-	+	-	Winter 2017/18 00:00:00	n.a.
135	EE	F	Juv	1A	244	35	unknown	unknown	unknown	rescue centre	+	+	-	+	-	-	-	+	-	Winter 2017/18 00:00:00	n.a.
136	SV	M	Ad	1A	306	43	road killed	49°17'16.038"	16°27'24.391"		+	+	-	+	-	-	-	-	-	2018-03-21 09:00:00	3
137	EE	F	Juv	1B	104	24	unknown	unknown	unknown	rescue centre	+	+	-	+	+	-	-	-	-	Winter 2017/18 00:00:00	n.a.
138	EE	F	Juv	1B	149	26	unknown	unknown	unknown	rescue centre	+	+	-	-	-	-	-	-	-	Winter 2017/18 00:00:00	n.a.
139	EE	F	Juv	1B	103	25	unknown	unknown	unknown	rescue centre	+	-	-	-	-	-	-	+	-	Winter 2017/18 00:00:00	n.a.
140	EE	F	Juv	1B	184	30	unknown	unknown	unknown	rescue centre	+	-	-	+	-	-	-	-	-	Winter 2017/18 00:00:00	n.a.
141	EE	F	Ad	2	620	42	unknown	unknown	unknown	rescue centre	+	-	-	+	-	-	-	-	-	Winter 2017/18 00:00:00	n.a.
142	EE	M	Juv	1B	309	30	unknown	unknown	unknown	rescue centre	+	-	-	+	-	-	-	-	-	Winter 2017/18 00:00:00	n.a.
143	EE	M	Juv	1A	189	36	unknown	unknown	unknown	rescue centre	+	-	-	+	-	-	-	-	-	Winter 2017/18 00:00:00	n.a.
144	EE	M	Subad	1A	324	36	unknown	unknown	unknown	rescue centre	+	-	-	+	-	-	-	-	-	Winter 2017/18 00:00:00	n.a.
145	TM	M	Ad	1A	76	33	unknown	unknown	unknown	rescue centre	-	-	-	+	-	-	-	-	-	Winter 2017/18 00:00:00	n.a.
146	SV	F	Ad	1A	373	51	road killed	49°14'30.601"	16°29'59.581"	periurban	+	+	-	+	+	-	-	-	-	2018-04-16 07:00:00	4
147	TM	F	Ad	2	87	31	train	48°57'37.2"	14°29'03.3"	urban	-	-	-	+	-	-	-	-	-	Winter 2017/18 00:00:00	n.a.
148	TM	F	Ad	2	82	36	unknown	unknown	unknown	rescue centre	-	-	-	-	-	-	-	+	-	Winter 2017/18 00:00:00	n.a.
150	TM	M	Ad	1A	86	34	unknown	unknown	unknown	rescue centre	+	-	-	+	-	-	-	-	-	Winter 2017/18 00:00:00	n.a.
151	TM	M	Ad	1B	79	35	unknown	50°21'26.533"	15°45'13.491"	periurban	-	-	-	-	-	-	-	-	-	2018-03-10	3
152	TM	M	Ad	2	64	37	unknown	unknown	unknown	rescue centre	+	-	-	-	-	-	-	-	-	III. - IV. 2018 0:00:00	n.a.
153	ER	F	Ad	2	439	34	road killed	49°12'28.418"	16°34'55.727"	urban	-	-	-	+	-	-	-	-	-	2018-05-04 09:00:00	5
154	EE	F	Juv	1B	151	33	unknown	unknown	unknown	rescue centre	+	-	-	+	-	-	-	+	-	Winter 2017/18 00:00:00	n.a.
155	ER	F	AD	1B	324	31	unknown	unknown	unknown	rescue centre	+	-	-	+	-	-	-	-	-	Winter 2017/18 00:00:00	n.a.
156	TM	F	Ad	1A	99	34	trap	49°17'17.651"	16°27'27.790"		+	-	-	-	-	-	-	-	-	2018-03-10 10:00:00	3
157	TM	M	Ad	1B	87	34	road killed	49°18'11.924"	16°31'52.843"	urban	-	-	-	+	-	-	-	-	-	2018-05-08	5
158	TM	F	Ad	2	75	34	road killed	49°18'10.916"	16°31'52.920"	urban	+	-	-	-	-	-	-	-	-	2018-05-08	5
159	EE	M	Subad	1B	292	35	unknown	unknown	unknown	rescue centre	+	+	-	+	-	-	-	-	-	Winter 2017/18 00:00:00	n.a.
160	ER	F	Ad	1B	391	33	unknown	50°17'51.088"	15°50'37.245"	rescue centre	+	-	-	+	-	-	-	+	-	2018-01-28	1
161	TM	F	juv	1A	64	36	killed by a dog	49°13'3.392"	16°35'52.181"		+	-	-	-	-	-	-	-	-	2018-04-26 10:00:00	4
162	SV	M	Ad	1A	274	52	road killed	49°18'42.545"	14°9'27.233"	urban	+	+	-	+	+	-	-	-	-	2017-08-26 10:30:00	8
163	SV	M	Ad	1B	331	42	unknown	unknown	unknown	rescue centre	+	+	+	+	-	+	-	-	-	Winter 2017/18 00:00:00	n.a.
164	SV	F	juv	1B	117	47	unknown	50°22'26.292"	15°53'16.240"	rescue centre	+	-	-	+	-	-	-	+	-	2018-04-06	4
165	SV	M	Juv	1A	76	43	unknown	unknown	unknown	rescue centre	+	-	-	+	-	-	-	-	-	2018-06-19	6
166	EE	M	Ad	1B	624	39	road killed	49°12'57.860"	16°36'8.101"	urban	+	-	-	+	-	+	-	-	-	2018-05-19 11:00:00	5
167	EE	M	Ad	2	508	39	road killed	49°20'8.269"	15°34'39.406"	periurban	+	-	-	+	-	-	-	+	-	2018-05-13 20:00:00	5
168	TM	F	Ad	1A	100	32	trap	49°17'18.457"	16°27'34.587"		-	-	-	-	-	-	-	-	-	2018-05-11	5
169	TM	M	Ad	1A	89	34	unknown	49°17'15.635"	16°27'24.700"		-	+	-	+	-	-	-	-	-	2018-05-11	5
170	EE	F	Ad	2	364	37	unknown	50°30'52.253"	14°3'1.912"	urban	+	+	-	+	-	-	-	-	-	2018-04-24	4
171	EE	F	Ad	1B	562	35	unknown	50°40'3.915"	14°2'14.867"	urban	+	+	-	+	-	-	-	-	-	2018-04-24	4
172	EE	M	Subad	1B	329	36	unknown	unknown	unknown	rescue centre	+	-	-	+	-	-	-	-	-	Winter 2017/18 00:00:00	n.a.
173	SV	M	Ad	1A	275	47	road killed	49°0'37.000"	14°34'6.138"	rural	+	+	-	+	-	-	-	-	-	2017-10-15 15:00:00	10
174	SV	F	Ad	1A	399	46	unknown	50°04'06.9924"	14°22'18.3216"	urban	+	+	-	+	-	-	-	-	-	2017-06-22 15:00:00	6
175	SV	M	Juv	1A	71	41	unknown	50°04'06.9924"	14°22'18.3216"	urban	-	+	-	-	-	-	-	-	-	2017-06-22 15:00:00	6
176	SV	F	Ad	1A	381	49	road killed	50°03'16.9560"	16°16'05.4624"	urban	+	-	-	+	-	-	-	-	-	2018-05-15 06:00:00	5
177	SV	M	Ad	1A	330	47	road killed	50°12'43.9092"	13°55'31.0440"	rural	-	+	-	+	-	-	-	-	-	2018-05-15 06:00:00	5
178	SV	M	Subad	1B	125	45	unknown	50°43'59.8512"	15°06'57.2328"	periurban	-	+	-	+	+	-	-	-	-	2018-05-28	5
179	SV	F	Ad	1A	321	49	unknown	49°13'3.392"	16°35'52.181"	urban	-	+	-	+	-	-	-	-	-	2018-01-10	1
180	SV	F	Ad	1A	290	49	unknown	48°58.26667'	14°27.10283'	periurban	-	-	-	-	-	-	-	-	-	2018-03-29 18:30:00	3
181	SV	F	Ad	1A	389	48	road killed	49°49'35.7150"	13°58'27.1301"		-	+	-	+	-	-	-	-	-	2018-04-08	4
182	SV	M	Juv	1A	80	44	unknown	50°41'43.1628"	014°32'05.7084"	rescue centre	+	+	-	-	-	-	-	-	-	2018-04-30	4
183	SV	M	Juv	1A	116	44	unknown	50°46'02.9496"	15°04'58.9332"	urban	-	+	-	+	-	-	-	-	-	2018-04-28	4
184	SV	F	juv	2	94	42	unknown	unknown	unknown	rescue centre	+	+	-	+	-	-	-	-	-	Winter 2017/18 00:00:00	n.a.
185	SV	M	Juv	1A	77	37	unknown	50°38'01.8924"	015°11'30.0912"	periurban	-	-	-	+	-	-	-	-	-	2018-03-25	3
186	SV	M	Ad	1A	305	48	road killed	48°59'9.974"	14°46'47.268"	periurban	-	+	-	+	-	-	-	-	-	2018-03-14 10:40:00	3
187	SV	M	Ad	1A	298	44	road killed	49°03'139"	14°45'556"	rural	-	+	-	+	-	-	-	-	-	2018-03-11 15:30:00	3
188	SV	F	Ad	1B	280	47	road killed	49°00'38.7756"	14°45'33.6600"	urban	-	-	-	+	-	-	-	-	-	2018-03-09 09:00:00	3
189	SV	M	Ad	1A	300	48	unknown	49°45'47.7144"	013°22'17.5728"	periurban	-	+	-	+	-	-	-	-	-	2018-05-20	5
190	SV	M	Ad	1A	268	48	road killed	unknown	unknown	rescue centre	-	+	-	+	-	-	-	-	-	?	n.a.
191	SV	0	Ad	3	-	-	road killed	49°51'18.9720"	014°33'26.5860"	urban	-	-	-	+	-	-	-	-	-	2018-05-21	5
192	SV	F	Ad	2	330	46	road killed	48°57'56.6"	14°27'40.4"	periurban	-	+	-	+	-	-	-	-	-	2017-08-21 13:30:00	8
193	SV	M	Ad	1A	310	44	road killed	50°04'17.0868"	14°25'18.5016"	urban	-	+	-	+	+	-	-	-	-	2018-05-15 14:00:00	5
194	SV	F	Subad	1A	160	43	killed by a cat	50°11'03.9408"	14°40'29.0784"	urban	+	+	-	-	-	-	-	-	-	2017-09-17 09:00:00	9
195	TM	F	Ad	2	64	I.-III. 31, tarsus 29	killed by a cat	49°13'3.392"	16°35'52.181"	urban	-	-	-	-	-	-	-	-	-	VII/2018 0:00:00	7
196	TM	F	Ad	2	63	I.-III. 33, tarsus 32	unknown	49°12'44.0964"	16°35'33.2124"	urban	-	-	-	-	-	-	-	-	-	2018-07-16	7
197	TM	F	Ad	1B	67	I.-III. 35, tarsus 34	unknown	unknown	unknown		-	-	-	-	-	-	-	-	-	VII/2018 0:00:00	7
198	TM	F	Ad	1B	70	I.-III. 36, tarsus 31	exhaustion	49°12'39.8880"	16°35'35.6568"	urban	-	-	-	-	-	-	-	-	-	2018-07-03 17:00:00	7
199	TM	F	Juv	1B	42	I.-III. 33, tarsus 31	killed by a dog	49°13'4.392"	16°35'53.181"	urban	-	-	-	-	-	-	-	-	-	VII/2018 0:00:00	7
200	TM	F	Ad	1B	59	I.-III. 35, tarsus 30	unknown	49°13'5.392"	16°35'54.181"	urban	+	-	-	-	-	-	-	-	-	2018-07-05	7
201	TM	F	Ad	1B	61	I.-III. 30, tarsus 30	hit glass	49°13'6.392"	16°35'54.181"	urban	-	-	-	+	-	-	-	-	-	2018-07-09	7
202	TM	M	Ad	1A	68	I.-III. 33, tarsus 32	unknown	49°13'3.392"	16°35'56.181"	urban	+	-	-	-	-	-	-	-	-	2018-07-09 11:20:00	7
203	EE	M	Ad	2	601	38	road killed	50°12'13.3920"	015°58'35.3712"	periurban	-	-	-	-	-	-	-	-	-	2018-06-13 20:00:00	6
204	SV	F	Ad	1A	368	48	road killed	49°17'37.431"	16°39'43.218"		-	-	-	+	-	-	-	-	-	2018-09-14 08:00:00	9
205	TM	M	Ad	1A	67 without head	I.-III. 33, tarsus 28	Usutu virus infection	49°58'16.213"	14°23'10.360"	urban	-	-	-	-	-	-	-	-	-	18.9.2018, 17:00	9
206	TM	M	Ad	2	57 without head	I.-III. 34, tarsus 33	Usutu virus infection	49°58'1.986"	14°23'21.913"	urban	-	-	-	-	-	-	-	-	-	18.9.2018, 18:00	9
207	TM	M	Ad	1B	69 without head	I.-III. 36, tarsus 32	Usutu virus infection	49°57'16.430"	14°22'48.644"	periurban	-	-	-	+	-	-	-	-	-	11.9.2018, dopoledne	9
208	TM	M	Ad	1B	71 without head	I.-III. 34, tarsus 28	Usutu virus infection	49°57'29.5"	14°23'05.5"	periurban	-	-	-	-	-	-	-	+	-	2018-09-04	9
209	TM	F	Ad	2	69 without head	I.-III. 32, tarsus 30	Usutu virus infection	49°57'31.400"	14°22'2.987"	periurban	-	-	-	-	-	-	-	-	-	2018-09-05	9
210	TM	F	Ad	1A	69 without head	I.-III. 34, tarsus 29	Usutu virus infection	49°57'53.4"	14°23'00.9"	periurban	-	-	-	-	-	-	-	+	-	2018-02-17 16:00:00	2
211	TM	M	Juv	2	76 without head	I.-III. 35, tarsus 31	Usutu virus infection	49°58'13.142"	14°22'47.696"	periurban	-	-	-	-	-	-	-	-	-	2018-09-03	9
212	TM	F	Juv	1B	87 without head	I.-III. 36, tarsus 32	Usutu virus infection	49°57'27.457"	14°23'2.104"	periurban	-	-	-	-	-	-	-	-	-	12.09.2018 morning	9
213	EE	0	Ad	3	481	37	road killed	48°58'42.432''	14°26'35.310''	periurban	+	+	-	+	-	-	-	-	-	2018-07-25 18:00:00	7
214	EE	M	Ad	2	713	37	road killed	48°59'19.3564''	14°28'17.127''	urban	+	-	-	+	-	-	-	+	-	2018-07-21 10:20:00	7
215	ER	F	Ad	1B	521	36	unknown	48°58'33.9"	14°26'47.2"	periurban	+	-	-	-	-	-	-	+	-	2018-08-28	8
216	EE	F	Ad	1B	497	35	killed by a dog	48°58'13.645''	14°27'8.836''	periurban	+	+	-	+	-	-	-	+	-	2018-09-25 23:30:00	9
217	EE	M	Ad	1B	955	40	euthanised	unknown	unknown	rescue centre	+	+	-	+	-	+	-	+	-	2018-10-29	10
218	EE	M	Ad	1B	585	38	unknown	unknown	unknown	rescue centre	+	-	-	+	-	-	-	+	+	autumn 2018	n.a.
219	EE	F	Ad	1A	1043	40	unknown	unknown	unknown	rescue centre	+	-	-	-	-	-	-	-	-	autumn 2018	n.a.
220	EE	F	Juv	1B	267	31	unknown	unknown	unknown	rescue centre	+	-	-	+	-	-	-	+	-	2018-10-13	10
221	EE	M	Juv	1B	136	28	unknown	unknown	unknown	rescue centre	+	-	-	-	-	-	-	-	-	2018-10-13	10
222	EE	F	Ad	1A	707	37	unknown	unknown	unknown	rescue centre	+	-	-	+	-	-	-	-	-	na sáčku č. 790	n.a.
223	EE	M	Ad	1A	976	44	unknown	unknown	unknown	rescue centre	+	-	-	+	-	-	-	-	-	na sáčku č. 514	n.a.
224	EE	M	Juv	1B	123	24	unknown	unknown	unknown	rescue centre	+	-	-	+	-	-	-	-	-	v sáčku E.Č. 598/2018?	n.a.
225	EE	M	Juv	1A	103	26	unknown	unknown	unknown	rescue centre	+	-	-	-	-	-	-	-	-	v sáčku č.3583	n.a.
226	ER	M	Juv	1B	284	33	unknown	unknown	unknown	rescue centre	+	+	-	-	-	-	-	-	-	v sáčku č.3602/17	n.a.
227	EE	M	Ad	1B	924	38	unknown	unknown	unknown	rescue centre	+	-	-	-	-	-	-	-	-	na sáčku č. 876	n.a.
228	ER	F	Ad	2	474	33	unknown	unknown	unknown	rescue centre	+	-	-	+	-	-	-	-	-	v sáčku E. Č. 3653/2017	n.a.
229	TM	F	Ad	1B	57	I.-III. 33, tarsus 32	unknown	unknown	unknown	rescue centre	+	-	-	+	-	-	-	-	-	2018-03-20	3
230	TM	M	Ad	1A	92	I.-III. 35, tarsus 32	unknown	unknown	unknown	rescue centre	-	-	-	+	-	-	-	-	-	2018-03-20	3
231	ER	M	Juv	1B	249	31	unknown	unknown	unknown	rescue centre	+	-	-	+	-	-	-	+	-	v sáčku 3565/17 PULL	n.a.
232	ER	F	Ad	2	387	31	unknown	unknown	unknown	rescue centre	+	+	-	+	-	+	-	+	-	v sáčku 3579/17 AD	n.a.
233	EE	M	Juv	3	149	27	unknown	unknown	unknown	rescue centre	-	-	-	-	-	+	-	-	-	v sáčku 3237/17	n.a.
234	EE	M	Juv	1B	162	30	unknown	unknown	unknown	rescue centre	+	+	-	+	-	-	-	+	-	v sáčku 3395/17	n.a.
235	EE	F	Juv	1B	185	29	unknown	unknown	unknown	rescue centre	+	+	-	+	-	-	-	-	-	v sáčku 3718/2017	n.a.
236	EE	M	Ad	1A	880	40	euthanised	unknown	unknown	rescue centre	+	-	-	-	-	-	-	-	-	na sáčku č. 760, amputovaná noha	n.a.
237	EE	M	Ad	1A	885	42	euthanised	unknown	unknown	rescue centre	+	-	-	-	-	-	-	-	-	na sáčku č. 530	n.a.
238	EE	F	Ad	1A	778	37	unknown	unknown	unknown	rescue centre	+	-	+	+	-	-	-	-	-	černý sáček bez označení	n.a.
239	SV	M	Ad	1A	291	52	road killed	49°14'0.742"	16°30'32.952"	periurban	-	+	-	+	-	-	-	+	-	2019-01-03 07:50:00	1
240	SV	F	Juv	1A	118	45	road killed	unknown	unknown		+	+	-	-	-	-	-	-	-		n.a.
241	SV	M	Ad	2	354	53	road killed	48°55'0.185"	14°27'54.624"	rural	-	+	-	+	-	-	-	-	-	2018-08-13	8
242	SV	M	Ad	1A	341	54	road killed	48°59'22.710"	14°46'44.564"	rural	-	+	-	+	-	-	-	-	-	2018-08-13 09:00:00	8
243	ER	M	Ad	2	623	36	road killed	50°01'17.6"	14°26'42.9"	urban	+	-	-	-	-	-	-	+	-	2018-04-22 08:30:00	4
244	ER	M	Ad	1B	530	36	road killed	unknown	unknown		+	-	-	+	-	-	-	-	-	2018-04-18	4
245	ER	F	Juv	1A	169	27	unknown	unknown	unknown	rescue centre	+	+	-	-	-	-	-	-	-	3560	n.a.
246	ER	F	Juv	1A	126	24	unknown	unknown	unknown	rescue centre	+	-	-	-	-	-	-	+	-	3769/2017	n.a.
247	ER	M	Subad	1B	194	31	intususception of intestine	unknown	unknown	rescue centre	+	-	-	-	-	-	-	+	-	4027/2017	n.a.
248	ER	F	Subad	1B	163	27	acanthocephalan GIT disorders	unknown	unknown	rescue centre	+	-	-	+	-	-	-	+	-	3707	n.a.
249	ER	F	Subad	1B	259	28	intususception of intestine	unknown	unknown	rescue centre	+	+	-	+	-	-	-	+	-	3589/2017	n.a.
250	ER	F	Subad	1A	147	29	unknown	unknown	unknown	rescue centre	+	+	-	+	-	-	-	-	-	3931/2017	n.a.
251	ER	M	Juv	1A	105	25	unknown	unknown	unknown	rescue centre	+	+	-	+	-	-	-	+	-	4211/2018	n.a.
252	ER	M	Subad	1A	186	29	unknown	unknown	unknown	rescue centre	+	+	-	+	-	-	-	+	-	2945/2017	n.a.
253	ER	M	Ad	1A	457	34	unknown	unknown	unknown	rescue centre	+	-	-	+	-	-	-	-	-	4129/2017	n.a.
254	TM	F	Ad	1B	93	I.-III. 36, tarsus 35	killed by a bird of prey	49°13'33.9"	16°33'22.9"	periurban	-	-	-	+	-	-	-	-	-	2019-01-22 11:55:00	1
255	ER	M	Ad	1B	478	38	road killed	50°04'18.2"	14°25'15.9"	urban	+	+	-	-	-	-	-	+	-		n.a.
256	ER	M	Ad	1A	833	34	road killed	50°04'18.9"	14°25'17.6"	urban	+	-	-	+	-	-	-	-	-	2018-06-11 22:00:00	6
257	SV	M	Ad	1B	280	54	road killed	unknown	unknown		+	-	-	+	-	-	-	-	-	2017-12-29	12
258	SV	F	Subad	1A	158	52	unknown	unknown	unknown	rescue centre	+	+	+	+	+	-	-	+	-	na sáčku 298	n.a.
259	SV	F	Juv	1A	174	52	unknown	unknown	unknown	rescue centre	+	+	-	+	-	-	-	-	-	na sáčku 559	n.a.
260	SV	F	Ad	1A	308	54	killed by a dog	unknown	unknown	rescue centre	+	+	-	+	-	-	-	-	-	v sáčku 338/2018	n.a.
261	SV	F	Ad	1A	334	54	road killed	50°04'13.3"	14°25'10.6"E	urban	+	-	-	-	-	-	-	-	-	2017-12-06	12
262	SV	M	Ad	1A	312	52	road killed	50°04'20.3"	14°21'37.0"	periurban	+	+	-	+	-	-	-	-	-	2017-10-25	10
263	TM	F	Subad	1B	90	I.-III. 34, tarsus 32	hit glass	49°11'54.8"	16°36'37.8"	urban	-	-	-	-	-	-	-	-	-	2017-07-17	7
264	TM	F	Ad	2	71	I.-III. 35, tarsus 31	unknown	49°11'53.3"	16°36'43.5"	urban	+	-	-	-	-	-	-	-	-	2017-08-05	8
265	TM	F	Subad	2	91	I.-III. 32, tarsus 34	hit glass	49°11'54.2"	16°36'36.8"	urban	-	-	-	-	-	-	-	-	-	2017-08-28	8
266	ER	M	Ad	1B	385	36	absces in brain	unknown	unknown	rescue centre	+	-	-	+	-	-	-	+	-	4176/2018	n.a.
267	ER	M	Ad	3	780	35	road killed	unknown	unknown		+	-	-	+	-	-	-	+	-	2017-07-12 06:30:00	7
268	TM	M	Ad	1A	86	I.-III. 35, tarsus 33	road killed	49°13'6.953"N	16°35'40.805"E	urban	-	-	-	-	-	-	-	-	-	2019-02-05 08:30:00	2
269	TM	F	Ad	1A	92	I.-III. 35, tarsus 31	road killed	49°13'6.953"N	16°35'40.805"E	urban	-	-	-	+	-	-	-	-	-	2019-02-05 08:30:00	2
270	ER	F	Juv	1B	25	115	killed by a bird of prey	unknown	unknown	rescue centre	+	+	-	+	-	-	-	+	-	č.4256/2018	n.a.
271	ER	M	Juv	1B	25	131	GIT disorder	unknown	unknown	rescue centre	+	+	-	-	-	-	-	+	-	č.4204/2018	n.a.
272	ER	F	Subad	2	29	246	unknown	unknown	unknown	rescue centre	+	-	-	+	-	-	-	+	-	č.3818/2017	n.a.
273	ER	M	Subad	2	33	292	unknown	unknown	unknown	rescue centre	+	-	-	+	-	-	-	+	-	č.4158/2018	n.a.
274	ER	F	Ad	2	31	292	unknown	unknown	unknown	rescue centre	+	+	-	+	-	-	-	+	-	č.328/2018	n.a.
275	ER	F	Ad	1A	33	364	unknown	unknown	unknown	rescue centre	+	+	-	-	-	-	-	+	-	č.3710/2017	n.a.
276	ER	M	Ad	1A	37	427	road killed	50°04'16.9"	14°25'28.4"	urban	+	-	-	-	-	+	-	-	-	2018-10-31	10
