# Supplementary material for: Turning urban wildlife mortality into a surveillance tool: Detection of vector-borne pathogens in carcasses of hedgehogs, squirrels, and blackbirds
Source: One Health. 2026 Jan 12;22:101328. doi: 10.1016/j.onehlt.2026.101328 (PMC12856192; doi:10.1016/j.onehlt.2026.101328)
Supplement: Supplementary file 5 — Supplementary material 5 [file mmc5.xlsx]

## Sheet: List1
Supplementary Table 4. Detection of tick-borne pathogens in tissue samples from cadaver individuals. Host species include Erinaceus roumanicus (ER), Erinaceus europaeus (EE), Sciurus vulgaris (SV), and Turdus merula (TM). Tissue designation: 1 - ear, 2 - skin, 3 - muscle, 4 - blood, 5 - lungs, 6 - liver, 7 - spleen, 8 - urinary bladder, 9 - kidneys, 10 - brain. "+" indicates a positive result of …
animal	host species	tissue	tissue available	Bartonella spp.	Bartonella pos individual	Anaplasma phagocytophilum	Anaplasma pos indiviudal	Neoehrlichia	Neoehrlichia pos individuals	Borrelia burgdorferi s.l.	Borrelia burgdorferi s.l. pos individual	Borrelia miyamotoi	Borrelia miyamotoi pos individual	Spiroplasma	Spiroplasma pos individual	Babesia microti-like	Babesia microti pos individual	Rickettsia helvetica	Rickettsia pos individual	Francisella spp.	Francisella pos individual
1 ER	ER	1	+	-	1	-	1	-	0	-	0	-	0	-	0	-	0	-	0	-	0
1 ER	ER	3	+	-	1	-	1	-	0	-	0	-	0	-	0	-	0	-	0	-	0
1 ER	ER	4	+	-	1	-	1	-	0	-	0	-	0	-	0	-	0	-	0	-	0
1 ER	ER	5	+	+	1	+	1	-	0	-	0	-	0	-	0	-	0	-	0	-	0
1 ER	ER	6	+	-	1	-	1	-	0	-	0	-	0	-	0	-	0	-	0	-	0
1 ER	ER	7	+	-	1	+	1	-	0	-	0	-	0	-	0	-	0	-	0	-	0
1 ER	ER	8	+	-	1	+	1	-	0	-	0	-	0	-	0	-	0	-	0	-	0
1 ER	ER	9	+	-	1	-	1	-	0	-	0	-	0	-	0	-	0	-	0	-	0
1 ER	ER	10	+	-	1	-	1	-	0	-	0	-	0	-	0	-	0	-	0	-	0
2 ER	ER	1	+	-	0	+	1	-	0	+	1	-	0	-	0	-	0	-	1	-	0
2 ER	ER	3	+	-	0	+	1	-	0	+	1	-	0	-	0	-	0	-	1	-	0
2 ER	ER	4	-	n.a.	0	n.a.	1	n.a.	0	n.a.	1	n.a.	0	n.a.	0	n.a.	0	n.a.	1	n.a.	0
2 ER	ER	5	-	n.a.	0	n.a.	1	n.a.	0	n.a.	1	n.a.	0	n.a.	0	n.a.	0	n.a.	1	n.a.	0
2 ER	ER	6	-	n.a.	0	n.a.	1	n.a.	0	n.a.	1	n.a.	0	n.a.	0	n.a.	0	n.a.	1	n.a.	0
2 ER	ER	7	-	n.a.	0	n.a.	1	n.a.	0	n.a.	1	n.a.	0	n.a.	0	n.a.	0	n.a.	1	n.a.	0
2 ER	ER	8	+	-	0	+	1	-	0	+	1	-	0	-	0	-	0	+	1	-	0
2 ER	ER	9	-	n.a.	0	n.a.	1	n.a.	0	n.a.	1	n.a.	0	n.a.	0	n.a.	0	n.a.	1	n.a.	0
2 ER	ER	10	-	n.a.	0	n.a.	1	n.a.	0	n.a.	1	n.a.	0	n.a.	0	n.a.	0	n.a.	1	n.a.	0
3 ER	ER	1	+	+	1	+	1	-	0	-	0	-	0	-	0	-	0	+	1	-	0
3 ER	ER	3	+	+	1	+	1	-	0	-	0	-	0	-	0	-	0	+	1	-	0
3 ER	ER	4	-	n.a.	1	n.a.	1	n.a.	0	n.a.	0	n.a.	0	n.a.	0	n.a.	0	n.a.	1	n.a.	0
3 ER	ER	5	-	n.a.	1	n.a.	1	n.a.	0	n.a.	0	n.a.	0	n.a.	0	n.a.	0	n.a.	1	n.a.	0
3 ER	ER	6	-	n.a.	1	n.a.	1	n.a.	0	n.a.	0	n.a.	0	n.a.	0	n.a.	0	n.a.	1	n.a.	0
3 ER	ER	7	-	n.a.	1	n.a.	1	n.a.	0	n.a.	0	n.a.	0	n.a.	0	n.a.	0	n.a.	1	n.a.	0
3 ER	ER	8	+	+	1	+	1	-	0	-	0	-	0	-	0	-	0	+	1	-	0
3 ER	ER	9	-	n.a.	1	n.a.	1	n.a.	0	n.a.	0	n.a.	0	n.a.	0	n.a.	0	n.a.	1	n.a.	0
3 ER	ER	10	-	n.a.	1	n.a.	1	n.a.	0	n.a.	0	n.a.	0	n.a.	0	n.a.	0	n.a.	1	n.a.	0
4 ER	ER	1	+	-	0	+	1	-	0	+	1	-	0	-	0	-	0	-	0	-	0
4 ER	ER	3	+	-	0	+	1	-	0	-	1	-	0	-	0	-	0	-	0	-	0
4 ER	ER	4	+	-	0	+	1	-	0	-	1	-	0	-	0	-	0	-	0	-	0
4 ER	ER	5	+	-	0	+	1	-	0	-	1	-	0	-	0	-	0	-	0	-	0
4 ER	ER	6	+	-	0	+	1	-	0	-	1	-	0	-	0	-	0	-	0	-	0
4 ER	ER	7	+	-	0	+	1	-	0	-	1	-	0	-	0	-	0	-	0	-	0
4 ER	ER	8	+	-	0	+	1	-	0	-	1	-	0	-	0	-	0	-	0	-	0
4 ER	ER	9	+	-	0	+	1	-	0	-	1	-	0	-	0	-	0	-	0	-	0
4 ER	ER	10	+	-	0	+	1	-	0	-	1	-	0	-	0	-	0	-	0	-	0
5ER	ER	1	+	-	0	+	1	-	0	+	1	-	0	-	0	-	0	-	1	-	0
5ER	ER	3	+	-	0	+	1	-	0	-	1	-	0	-	0	-	0	-	1	-	0
5ER	ER	4	+	-	0	+	1	-	0	-	1	-	0	-	0	-	0	-	1	-	0
5ER	ER	5	+	-	0	+	1	-	0	-	1	-	0	-	0	-	0	-	1	-	0
5ER	ER	6	+	-	0	+	1	-	0	-	1	-	0	-	0	-	0	-	1	-	0
5ER	ER	7	+	-	0	+	1	-	0	-	1	-	0	-	0	-	0	-	1	-	0
5ER	ER	8	+	-	0	+	1	-	0	-	1	-	0	-	0	-	0	-	1	-	0
5ER	ER	9	+	-	0	+	1	-	0	-	1	-	0	-	0	-	0	-	1	-	0
5ER	ER	10	+	-	0	+	1	-	0	-	1	-	0	-	0	-	0	+	1	-	0
10 TM	TM	2	+	-	0	-	1	-	0	+	1	-	0	-	0	-	0	-	0	-	0
10 TM	TM	3	+	-	0	+	1	-	0	-	1	-	0	-	0	-	0	-	0	-	0
10 TM	TM	4	+	-	0	-	1	-	0	-	1	-	0	-	0	-	0	-	0	-	0
10 TM	TM	6	+	-	0	-	1	-	0	-	1	-	0	-	0	-	0	-	0	-	0
10 TM	TM	10	+	-	0	-	1	-	0	-	1	-	0	-	0	-	0	-	0	-	0
7 EE	EE	1	+	-	1	+	1	-	0	+	1	-	0	-	0	-	0	+	1	-	0
7 EE	EE	3	+	-	1	+	1	-	0	+	1	-	0	-	0	-	0	-	1	-	0
7 EE	EE	4	+	-	1	+	1	-	0	+	1	-	0	-	0	-	0	-	1	-	0
7 EE	EE	5	+	-	1	+	1	-	0	-	1	-	0	-	0	-	0	-	1	-	0
7 EE	EE	6	+	-	1	+	1	-	0	+	1	-	0	-	0	-	0	-	1	-	0
7 EE	EE	7	+	+	1	+	1	-	0	-	1	-	0	-	0	-	0	-	1	-	0
7 EE	EE	8	+	-	1	+	1	-	0	+	1	-	0	-	0	-	0	-	1	-	0
7 EE	EE	9	+	+	1	+	1	-	0	+	1	-	0	-	0	-	0	-	1	-	0
7 EE	EE	10	+	-	1	+	1	-	0	+	1	-	0	-	0	-	0	-	1	-	0
8 ER	ER	1	+	+	1	+	1	-	0	-	1	-	0	-	0	-	0	+	1	-	0
8 ER	ER	3	+	-	1	+	1	-	0	-	1	-	0	-	0	-	0	-	1	-	0
8 ER	ER	4	+	-	1	-	1	-	0	-	1	-	0	-	0	-	0	-	1	-	0
8 ER	ER	5	+	-	1	+	1	-	0	-	1	-	0	-	0	-	0	-	1	-	0
8 ER	ER	6	+	-	1	+	1	-	0	-	1	-	0	-	0	-	0	-	1	-	0
8 ER	ER	7	+	-	1	+	1	-	0	-	1	-	0	-	0	-	0	-	1	-	0
8 ER	ER	8	+	-	1	+	1	-	0	+	1	-	0	-	0	-	0	-	1	-	0
8 ER	ER	9	+	-	1	+	1	-	0	-	1	-	0	-	0	-	0	-	1	-	0
8 ER	ER	10	+	-	1	-	1	-	0	-	1	-	0	-	0	-	0	-	1	-	0
9 ER	ER	1	+	-	0	+	1	-	0	-	0	-	0	-	0	-	0	+	1	-	0
9 ER	ER	3	+	-	0	+	1	-	0	-	0	-	0	-	0	-	0	-	1	-	0
9 ER	ER	4	-	n.a.	0	n.a.	1	n.a.	0	n.a.	0	n.a.	0	n.a.	0	n.a.	0	n.a.	1	n.a.	0
9 ER	ER	5	-	n.a.	0	n.a.	1	n.a.	0	n.a.	0	n.a.	0	n.a.	0	n.a.	0	n.a.	1	n.a.	0
9 ER	ER	6	-	n.a.	0	n.a.	1	n.a.	0	n.a.	0	n.a.	0	n.a.	0	n.a.	0	n.a.	1	n.a.	0
9 ER	ER	7	-	n.a.	0	n.a.	1	n.a.	0	n.a.	0	n.a.	0	n.a.	0	n.a.	0	n.a.	1	n.a.	0
9 ER	ER	8	-	n.a.	0	n.a.	1	n.a.	0	n.a.	0	n.a.	0	n.a.	0	n.a.	0	n.a.	1	n.a.	0
9 ER	ER	9	-	n.a.	0	n.a.	1	n.a.	0	n.a.	0	n.a.	0	n.a.	0	n.a.	0	n.a.	1	n.a.	0
9 ER	ER	10	-	n.a.	0	n.a.	1	n.a.	0	n.a.	0	n.a.	0	n.a.	0	n.a.	0	n.a.	1	n.a.	0
100 TM	TM	2	+	-	0	+	1	-	0	+	1	-	0	-	0	-	0	-	0	-	0
100 TM	TM	3	+	-	0	-	1	-	0	-	1	-	0	-	0	-	0	-	0	-	0
100 TM	TM	4	+	-	0	-	1	-	0	-	1	-	0	-	0	-	0	-	0	-	0
100 TM	TM	6	+	-	0	-	1	-	0	-	1	-	0	-	0	-	0	-	0	-	0
100 TM	TM	10	+	-	0	-	1	-	0	-	1	-	0	-	0	-	0	-	0	-	0
101 TM	TM	2	+	-	0	+	1	-	0	+	1	-	0	-	0	-	0	-	0	-	0
101 TM	TM	3	+	-	0	+	1	-	0	-	1	-	0	-	0	-	0	-	0	-	0
101 TM	TM	4	+	-	0	-	1	-	0	-	1	-	0	-	0	-	0	-	0	-	0
101 TM	TM	6	+	-	0	+	1	-	0	-	1	-	0	-	0	-	0	-	0	-	0
101 TM	TM	10	+	-	0	-	1	-	0	-	1	-	0	-	0	-	0	-	0	-	0
12 SV	SV	1	+	-	1	-	1	-	0	+	1	-	0	-	0	-	0	-	0	-	0
12 SV	SV	3	+	-	1	+	1	-	0	-	1	-	0	-	0	-	0	-	0	-	0
12 SV	SV	4	+	+	1	-	1	-	0	-	1	-	0	-	0	-	0	-	0	-	0
12 SV	SV	5	+	+	1	+	1	-	0	-	1	-	0	-	0	-	0	-	0	-	0
12 SV	SV	6	+	+	1	+	1	-	0	-	1	-	0	-	0	-	0	-	0	-	0
12 SV	SV	7	+	-	1	+	1	-	0	-	1	-	0	-	0	-	0	-	0	-	0
12 SV	SV	8	+	-	1	+	1	-	0	-	1	-	0	-	0	-	0	-	0	-	0
12 SV	SV	9	+	-	1	+	1	-	0	-	1	-	0	-	0	-	0	-	0	-	0
12 SV	SV	10	+	+	1	-	1	-	0	-	1	-	0	-	0	-	0	-	0	-	0
102 TM	TM	2	+	-	0	+	1	-	0	-	0	-	0	-	0	-	0	-	0	-	0
102 TM	TM	3	+	-	0	+	1	-	0	-	0	-	0	-	0	-	0	-	0	-	0
102 TM	TM	4	+	-	0	+	1	-	0	-	0	-	0	-	0	-	0	-	0	-	0
102 TM	TM	6	+	-	0	+	1	-	0	-	0	-	0	-	0	-	0	-	0	-	0
102 TM	TM	10	+	-	0	-	1	-	0	-	0	-	0	-	0	-	0	-	0	-	0
14 ER	ER	1	+	-	0	+	1	-	0	-	1	-	0	-	0	-	0	-	0	-	0
14 ER	ER	3	+	-	0	+	1	-	0	+	1	-	0	-	0	-	0	-	0	-	0
14 ER	ER	4	+	-	0	+	1	-	0	-	1	-	0	-	0	-	0	-	0	-	0
14 ER	ER	5	+	-	0	+	1	-	0	-	1	-	0	-	0	-	0	-	0	-	0
14 ER	ER	6	+	-	0	+	1	-	0	-	1	-	0	-	0	-	0	-	0	-	0
14 ER	ER	7	+	-	0	+	1	-	0	-	1	-	0	-	0	-	0	-	0	-	0
14 ER	ER	8	+	-	0	+	1	-	0	+	1	-	0	-	0	-	0	-	0	-	0
14 ER	ER	9	+	-	0	+	1	-	0	-	1	-	0	-	0	-	0	-	0	-	0
14 ER	ER	10	+	-	0	+	1	-	0	-	1	-	0	-	0	-	0	-	0	-	0
103 TM	TM	2	+	-	0	+	1	-	0	-	0	-	0	-	0	-	0	-	0	-	0
103 TM	TM	3	+	-	0	+	1	-	0	-	0	-	0	-	0	-	0	-	0	-	0
103 TM	TM	4	+	-	0	-	1	-	0	-	0	-	0	-	0	-	0	-	0	-	0
103 TM	TM	6	+	-	0	-	1	-	0	-	0	-	0	-	0	-	0	-	0	-	0
103 TM	TM	10	+	-	0	-	1	-	0	-	0	-	0	-	0	-	0	-	0	-	0
104 TM	TM	2	+	-	0	-	1	-	0	-	0	-	0	-	0	-	0	-	0	-	0
104 TM	TM	3	+	-	0	-	1	-	0	-	0	-	0	-	0	-	0	-	0	-	0
104 TM	TM	4	+	-	0	-	1	-	0	-	0	-	0	-	0	-	0	-	0	-	0
104 TM	TM	6	+	-	0	-	1	-	0	-	0	-	0	-	0	-	0	-	0	-	0
104 TM	TM	10	+	-	0	-	1	-	0	-	0	-	0	-	0	-	0	-	0	-	0
17 EE	EE	1	+	-	0	+	1	-	0	+	1	-	0	-	0	-	0	+	1	-	0
17 EE	EE	3	+	-	0	-	1	-	0	-	1	-	0	-	0	-	0	-	1	-	0
17 EE	EE	4	+	-	0	-	1	-	0	-	1	-	0	-	0	-	0	-	1	-	0
17 EE	EE	5	+	-	0	+	1	-	0	-	1	-	0	-	0	-	0	-	1	-	0
17 EE	EE	6	+	-	0	-	1	-	0	-	1	-	0	-	0	-	0	-	1	-	0
17 EE	EE	7	+	-	0	+	1	-	0	-	1	-	0	-	0	-	0	-	1	-	0
17 EE	EE	8	+	-	0	+	1	-	0	-	1	-	0	-	0	-	0	-	1	-	0
17 EE	EE	9	+	-	0	+	1	-	0	-	1	-	0	-	0	-	0	-	1	-	0
17 EE	EE	10	+	-	0	-	1	-	0	-	1	-	0	-	0	-	0	-	1	-	0
106 TM	TM	2	+	-	0	-	1	-	0	+	1	-	0	-	0	-	0	-	0	-	0
106 TM	TM	3	+	-	0	-	1	-	0	-	1	-	0	-	0	-	0	-	0	-	0
106 TM	TM	4	+	-	0	+	1	-	0	-	1	-	0	-	0	-	0	-	0	-	0
106 TM	TM	6	+	-	0	-	1	-	0	-	1	-	0	-	0	-	0	-	0	-	0
106 TM	TM	10	+	-	0	-	1	-	0	-	1	-	0	-	0	-	0	-	0	-	0
107 TM	TM	2	+	-	0	+	1	-	0	+	1	-	0	-	0	-	0	-	0	-	0
107 TM	TM	3	+	-	0	-	1	-	0	+	1	-	0	-	0	-	0	-	0	-	0
107 TM	TM	4	+	-	0	-	1	-	0	-	1	-	0	-	0	-	0	-	0	-	0
107 TM	TM	6	+	-	0	+	1	-	0	-	1	-	0	-	0	-	0	-	0	-	0
107 TM	TM	10	+	-	0	-	1	-	0	-	1	-	0	-	0	-	0	-	0	-	0
108 TM	TM	2	+	-	0	-	0	-	0	-	0	-	0	-	0	-	0	-	0	-	0
108 TM	TM	3	+	-	0	-	0	-	0	-	0	-	0	-	0	-	0	-	0	-	0
108 TM	TM	4	+	-	0	-	0	-	0	-	0	-	0	-	0	-	0	-	0	-	0
108 TM	TM	6	+	-	0	-	0	-	0	-	0	-	0	-	0	-	0	-	0	-	0
108 TM	TM	10	+	-	0	-	0	-	0	-	0	-	0	-	0	-	0	-	0	-	0
21 SV	SV	1	+	-	1	+	1	-	0	-	1	-	0	-	0	-	0	-	0	-	0
21 SV	SV	3	+	-	1	-	1	-	0	-	1	-	0	-	0	-	0	-	0	-	0
21 SV	SV	4	+	-	1	-	1	-	0	-	1	-	0	-	0	-	0	-	0	-	0
21 SV	SV	5	+	-	1	+	1	-	0	-	1	-	0	-	0	-	0	-	0	-	0
21 SV	SV	6	+	-	1	-	1	-	0	-	1	-	0	-	0	-	0	-	0	-	0
21 SV	SV	7	+	+	1	+	1	-	0	-	1	-	0	-	0	-	0	-	0	-	0
21 SV	SV	8	+	-	1	-	1	-	0	+	1	-	0	-	0	-	0	-	0	-	0
21 SV	SV	9	+	-	1	-	1	-	0	-	1	-	0	-	0	-	0	-	0	-	0
21 SV	SV	10	+	-	1	-	1	-	0	-	1	-	0	-	0	-	0	-	0	-	0
22 SV	SV	1	+	-	1	+	1	+	1	+	1	-	0	-	0	-	0	-	0	-	0
22 SV	SV	3	+	-	1	-	1	-	1	+	1	-	0	-	0	-	0	-	0	-	0
22 SV	SV	4	+	-	1	-	1	-	1	-	1	-	0	-	0	-	0	-	0	-	0
22 SV	SV	5	+	+	1	-	1	-	1	-	1	-	0	-	0	-	0	-	0	-	0
22 SV	SV	6	+	-	1	+	1	-	1	-	1	-	0	-	0	-	0	-	0	-	0
22 SV	SV	7	+	+	1	+	1	-	1	-	1	-	0	-	0	-	0	-	0	-	0
22 SV	SV	8	+	-	1	-	1	-	1	-	1	-	0	-	0	-	0	-	0	-	0
22 SV	SV	9	+	-	1	-	1	-	1	-	1	-	0	-	0	-	0	-	0	-	0
22 SV	SV	10	-	n.a.	1	n.a.	1	n.a.	1	n.a.	1	n.a.	0	n.a.	0	n.a.	0	n.a.	0	n.a.	0
23 SV	SV	1	+	-	1	-	1	-	0	+	1	-	0	-	0	-	0	-	0	-	0
23 SV	SV	3	+	-	1	-	1	-	0	+	1	-	0	-	0	-	0	-	0	-	0
23 SV	SV	4	-	n.a.	1	n.a.	1	n.a.	0	n.a.	1	n.a.	0	n.a.	0	n.a.	0	n.a.	0	n.a.	0
23 SV	SV	5	+	+	1	-	1	-	0	+	1	-	0	-	0	-	0	-	0	-	0
23 SV	SV	6	+	+	1	+	1	-	0	+	1	-	0	-	0	-	0	-	0	-	0
23 SV	SV	7	+	+	1	+	1	-	0	+	1	-	0	-	0	-	0	-	0	-	0
23 SV	SV	8	-	n.a.	1	n.a.	1	n.a.	0	n.a.	1	n.a.	0	n.a.	0	n.a.	0	n.a.	0	n.a.	0
23 SV	SV	9	+	+	1	-	1	-	0	-	1	-	0	-	0	-	0	-	0	-	0
24 SV	SV	10	-	n.a.	1	n.a.	1	n.a.	0	n.a.	1	n.a.	0	n.a.	0	n.a.	0	n.a.	0	n.a.	0
24 EE	EE	1	+	-	0	+	1	-	0	+	1	-	0	-	0	-	0	+	1	-	0
24 EE	EE	3	+	-	0	+	1	-	0	+	1	-	0	-	0	-	0	+	1	-	0
24 EE	EE	4	+	-	0	+	1	-	0	-	1	-	0	-	0	-	0	-	1	-	0
24 EE	EE	5	+	-	0	+	1	-	0	-	1	-	0	-	0	-	0	-	1	-	0
24 EE	EE	6	+	-	0	+	1	-	0	-	1	-	0	-	0	-	0	-	1	-	0
24 EE	EE	7	+	-	0	+	1	-	0	-	1	-	0	-	0	-	0	-	1	-	0
24 EE	EE	8	+	-	0	+	1	-	0	-	1	-	0	-	0	-	0	-	1	-	0
24 EE	EE	9	+	-	0	+	1	-	0	-	1	-	0	-	0	-	0	-	1	-	0
24 EE	EE	10	+	-	0	-	1	-	0	-	1	-	0	-	0	-	0	-	1	-	0
109 TM	TM	2	+	-	0	-	0	-	0	-	0	-	0	-	0	-	0	-	0	-	0
109 TM	TM	3	+	-	0	-	0	-	0	-	0	-	0	-	0	-	0	-	0	-	0
109 TM	TM	4	+	-	0	-	0	-	0	-	0	-	0	-	0	-	0	-	0	-	0
109 TM	TM	6	+	-	0	-	0	-	0	-	0	-	0	-	0	-	0	-	0	-	0
109 TM	TM	10	+	-	0	-	0	-	0	-	0	-	0	-	0	-	0	-	0	-	0
11 TM	TM	2	+	-	0	+	1	-	0	-	1	-	0	-	0	-	0	-	0	-	0
11 TM	TM	3	+	-	0	+	1	-	0	-	1	-	0	-	0	-	0	-	0	-	0
11 TM	TM	4	-	n.a.	0	n.a.	1	n.a.	0	n.a.	1	n.a.	0	n.a.	0	n.a.	0	n.a.	0	n.a.	0
11 TM	TM	6	+	-	0	+	1	-	0	-	1	-	0	-	0	-	0	-	0	-	0
11 TM	TM	10	+	-	0	-	1	-	0	+	1	-	0	-	0	-	0	-	0	-	0
111 TM	TM	2	+	-	0	-	0	-	0	+	1	-	0	-	0	-	0	-	0	-	0
111 TM	TM	3	+	-	0	-	0	-	0	-	1	-	0	-	0	-	0	-	0	-	0
111 TM	TM	4	+	-	0	-	0	-	0	-	1	-	0	-	0	-	0	-	0	-	0
111 TM	TM	6	+	-	0	-	0	-	0	-	1	-	0	-	0	-	0	-	0	-	0
111 TM	TM	10	+	-	0	-	0	-	0	-	1	-	0	-	0	-	0	-	0	-	0
114 TM	TM	2	+	-	0	-	0	-	0	+	1	-	0	-	0	-	0	-	0	-	0
114 TM	TM	3	+	-	0	-	0	-	0	-	1	-	0	-	0	-	0	-	0	-	0
114 TM	TM	4	+	-	0	-	0	-	0	-	1	-	0	-	0	-	0	-	0	-	0
114 TM	TM	6	+	-	0	-	0	-	0	-	1	-	0	-	0	-	0	-	0	-	0
114 TM	TM	10	+	-	0	-	0	-	0	-	1	-	0	-	0	-	0	-	0	-	0
116 TM	TM	2	+	-	0	-	0	-	0	+	1	-	0	-	0	-	0	-	0	-	0
116 TM	TM	3	+	-	0	-	0	-	0	-	1	-	0	-	0	-	0	-	0	-	0
116 TM	TM	4	+	-	0	-	0	-	0	-	1	-	0	-	0	-	0	-	0	-	0
116 TM	TM	6	+	-	0	-	0	-	0	+	1	-	0	-	0	-	0	-	0	-	0
116 TM	TM	10	+	-	0	-	0	-	0	+	1	-	0	-	0	-	0	-	0	-	0
30 SV	SV	1	+	+	1	-	1	-	0	+	1	-	0	-	0	-	0	+	1	-	0
30 SV	SV	3	+	+	1	-	1	-	0	+	1	-	0	-	0	-	0	-	1	-	0
30 SV	SV	4	+	+	1	-	1	-	0	+	1	-	0	-	0	-	0	-	1	-	0
30 SV	SV	5	+	+	1	+	1	-	0	+	1	-	0	-	0	-	0	-	1	-	0
30 SV	SV	6	+	+	1	-	1	-	0	+	1	-	0	-	0	-	0	-	1	-	0
30 SV	SV	7	+	+	1	-	1	-	0	+	1	-	0	-	0	-	0	-	1	-	0
30 SV	SV	8	+	+	1	-	1	-	0	+	1	-	0	-	0	-	0	-	1	-	0
30 SV	SV	9	+	+	1	-	1	-	0	+	1	-	0	-	0	-	0	-	1	-	0
30 SV	SV	10	+	+	1	-	1	-	0	+	1	-	0	-	0	-	0	-	1	-	0
31 SV	SV	1	+	-	1	-	1	-	0	+	1	-	0	-	0	-	0	-	0	-	0
31 SV	SV	3	+	+	1	-	1	-	0	-	1	-	0	-	0	-	0	-	0	-	0
31 SV	SV	4	+	+	1	-	1	-	0	-	1	-	0	-	0	-	0	-	0	-	0
31 SV	SV	5	+	+	1	+	1	-	0	-	1	-	0	-	0	-	0	-	0	-	0
31 SV	SV	6	+	+	1	+	1	-	0	-	1	-	0	-	0	-	0	-	0	-	0
31 SV	SV	7	+	+	1	+	1	-	0	-	1	-	0	-	0	-	0	-	0	-	0
31 SV	SV	8	+	+	1	-	1	-	0	-	1	-	0	-	0	-	0	-	0	-	0
31 SV	SV	9	+	+	1	+	1	-	0	-	1	-	0	-	0	-	0	-	0	-	0
31 SV	SV	10	+	+	1	-	1	-	0	-	1	-	0	-	0	-	0	-	0	-	0
32 EE	EE	1	+	-	1	+	1	-	0	+	1	-	0	-	1	-	0	-	0	-	0
32 EE	EE	3	+	-	1	+	1	-	0	+	1	-	0	-	1	-	0	-	0	-	0
32 EE	EE	4	+	-	1	+	1	-	0	+	1	-	0	-	1	-	0	-	0	-	0
32 EE	EE	5	+	+	1	+	1	-	0	+	1	-	0	-	1	-	0	-	0	-	0
32 EE	EE	6	+	-	1	+	1	-	0	-	1	-	0	+	1	-	0	-	0	-	0
32 EE	EE	7	+	+	1	+	1	-	0	-	1	-	0	-	1	-	0	-	0	-	0
32 EE	EE	8	+	-	1	+	1	-	0	-	1	-	0	-	1	-	0	-	0	-	0
32 EE	EE	9	+	+	1	+	1	-	0	-	1	-	0	-	1	-	0	-	0	-	0
32 EE	EE	10	+	-	1	+	1	-	0	-	1	-	0	-	1	-	0	-	0	-	0
117 TM	TM	2	+	+	1	-	1	-	0	+	1	-	0	-	0	-	0	-	1	-	0
117 TM	TM	3	+	-	1	-	1	-	0	-	1	-	0	-	0	-	0	+	1	-	0
117 TM	TM	4	-	n.a.	1	n.a.	1	n.a.	0	n.a.	1	n.a.	0	n.a.	0	n.a.	0	n.a.	1	n.a.	0
117 TM	TM	6	+	-	1	-	1	-	0	-	1	-	0	-	0	-	0	-	1	-	0
117 TM	TM	10	+	-	1	-	1	-	0	-	1	-	0	-	0	-	0	-	1	-	0
34 EE	EE	1	+	-	0	+	1	-	0	+	1	-	0	-	0	-	0	-	0	-	0
34 EE	EE	3	+	-	0	+	1	-	0	+	1	-	0	-	0	-	0	-	0	-	0
34 EE	EE	4	+	-	0	+	1	-	0	-	1	-	0	-	0	-	0	-	0	-	0
34 EE	EE	5	+	-	0	+	1	-	0	-	1	-	0	-	0	-	0	-	0	-	0
34 EE	EE	6	+	-	0	+	1	-	0	-	1	-	0	-	0	-	0	-	0	-	0
34 EE	EE	7	+	-	0	+	1	-	0	-	1	-	0	-	0	-	0	-	0	-	0
34 EE	EE	8	+	-	0	-	1	-	0	-	1	-	0	-	0	-	0	-	0	-	0
34 EE	EE	9	+	-	0	+	1	-	0	-	1	-	0	-	0	-	0	-	0	-	0
34 EE	EE	10	+	-	0	+	1	-	0	-	1	-	0	-	0	-	0	-	0	-	0
118 TM	TM	2	+	-	0	-	0	-	0	-	0	-	0	-	0	-	0	-	0	-	0
118 TM	TM	3	+	-	0	-	0	-	0	-	0	-	0	-	0	-	0	-	0	-	0
118 TM	TM	4	+	-	0	-	0	-	0	-	0	-	0	-	0	-	0	-	0	-	0
118 TM	TM	6	+	-	0	-	0	-	0	-	0	-	0	-	0	-	0	-	0	-	0
118 TM	TM	10	+	-	0	-	0	-	0	-	0	-	0	-	0	-	0	-	0	-	0
128 TM	TM	2	+	-	0	-	0	-	0	+	1	-	0	-	0	-	0	-	0	-	0
128 TM	TM	3	+	-	0	-	0	-	0	-	1	-	0	-	0	-	0	-	0	-	0
128 TM	TM	4	+	-	0	-	0	-	0	-	1	-	0	-	0	-	0	-	0	-	0
128 TM	TM	6	+	-	0	-	0	-	0	-	1	-	0	-	0	-	0	-	0	-	0
128 TM	TM	10	+	-	0	-	0	-	0	-	1	-	0	-	0	-	0	-	0	-	0
13 TM	TM	3	+	-	0	-	1	-	0	-	0	-	0	-	0	-	0	-	0	-	0
13 TM	TM	4	+	-	0	+	1	-	0	-	0	-	0	-	0	-	0	-	0	-	0
13 TM	TM	6	+	-	0	+	1	-	0	-	0	-	0	-	0	-	0	-	0	-	0
13 TM	TM	10	+	-	0	-	1	-	0	-	0	-	0	-	0	-	0	-	0	-	0
13TM	TM	2	-	n.a.	0	n.a.	1	n.a.	0	n.a.	0	n.a.	0	n.a.	0	n.a.	0	n.a.	0	n.a.	0
145 TM	TM	2	+	-	0	-	0	-	0	+	1	-	0	-	0	-	0	-	0	-	0
145 TM	TM	3	+	-	0	-	0	-	0	+	1	-	0	-	0	-	0	-	0	-	0
145 TM	TM	4	+	-	0	-	0	-	0	-	1	-	0	-	0	-	0	-	0	-	0
145 TM	TM	6	+	-	0	-	0	-	0	-	1	-	0	-	0	-	0	-	0	-	0
145 TM	TM	10	+	-	0	-	0	-	0	-	1	-	0	-	0	-	0	-	0	-	0
39 SV	SV	1	+	-	1	-	1	-	0	-	0	-	0	-	0	-	0	-	0	-	0
39 SV	SV	3	+	+	1	-	1	-	0	-	0	-	0	-	0	-	0	-	0	-	0
39 SV	SV	4	+	+	1	+	1	-	0	-	0	-	0	-	0	-	0	-	0	-	0
39 SV	SV	5	+	+	1	+	1	-	0	-	0	-	0	-	0	-	0	-	0	-	0
39 SV	SV	6	+	+	1	+	1	-	0	-	0	-	0	-	0	-	0	-	0	-	0
39 SV	SV	7	+	+	1	+	1	-	0	-	0	-	0	-	0	-	0	-	0	-	0
39 SV	SV	8	+	-	1	-	1	-	0	-	0	-	0	-	0	-	0	-	0	-	0
39 SV	SV	9	+	-	1	-	1	-	0	-	0	-	0	-	0	-	0	-	0	-	0
39 SV	SV	10	+	-	1	-	1	-	0	-	0	-	0	-	0	-	0	-	0	-	0
40 SV	SV	1	+	-	0	+	1	+	1	+	1	-	0	-	0	-	0	-	0	-	0
40 SV	SV	3	+	-	0	-	1	-	1	-	1	-	0	-	0	-	0	-	0	-	0
40 SV	SV	4	+	-	0	-	1	-	1	-	1	-	0	-	0	-	0	-	0	-	0
40 SV	SV	5	+	-	0	+	1	-	1	-	1	-	0	-	0	-	0	-	0	-	0
40 SV	SV	6	+	-	0	-	1	-	1	-	1	-	0	-	0	-	0	-	0	-	0
40 SV	SV	7	+	-	0	+	1	-	1	+	1	-	0	-	0	-	0	-	0	-	0
40 SV	SV	8	+	-	0	-	1	-	1	-	1	-	0	-	0	-	0	-	0	-	0
40 SV	SV	9	+	-	0	+	1	-	1	-	1	-	0	-	0	-	0	-	0	-	0
40 SV	SV	10	+	-	0	-	1	-	1	-	1	-	0	-	0	-	0	-	0	-	0
41 SV	SV	1	+	+	1	-	1	-	0	+	1	-	0	-	0	-	0	-	0	-	0
41 SV	SV	3	+	+	1	-	1	-	0	-	1	-	0	-	0	-	0	-	0	-	0
41 SV	SV	4	+	+	1	+	1	-	0	-	1	-	0	-	0	-	0	-	0	-	0
41 SV	SV	5	+	+	1	+	1	-	0	-	1	-	0	-	0	-	0	-	0	-	0
41 SV	SV	6	+	+	1	-	1	-	0	-	1	-	0	-	0	-	0	-	0	-	0
41 SV	SV	7	+	+	1	+	1	-	0	-	1	-	0	-	0	-	0	-	0	-	0
41 SV	SV	8	+	+	1	+	1	-	0	-	1	-	0	-	0	-	0	-	0	-	0
41 SV	SV	9	+	+	1	-	1	-	0	-	1	-	0	-	0	-	0	-	0	-	0
41SV	SV	10	+	+	1	-	1	-	0	-	1	-	0	-	0	-	0	-	0	-	0
147 TM	TM	2	+	-	0	-	0	-	0	+	1	-	0	-	0	-	0	-	0	-	0
147 TM	TM	3	+	-	0	-	0	-	0	-	1	-	0	-	0	-	0	-	0	-	0
147 TM	TM	4	-	n.a.	0	n.a.	0	n.a.	0	n.a.	1	n.a.	0	n.a.	0	n.a.	0	n.a.	0	n.a.	0
147 TM	TM	6	+	-	0	-	0	-	0	-	1	-	0	-	0	-	0	-	0	-	0
147 TM	TM	10	+	-	0	-	0	-	0	-	1	-	0	-	0	-	0	-	0	-	0
148 TM	TM	2	+	-	0	-	0	-	0	-	0	-	0	-	0	-	0	-	1	-	0
148 TM	TM	3	+	-	0	-	0	-	0	-	0	-	0	-	0	-	0	-	1	-	0
148 TM	TM	4	+	-	0	-	0	-	0	-	0	-	0	-	0	-	0	-	1	-	0
148 TM	TM	6	+	-	0	-	0	-	0	-	0	-	0	-	0	-	0	-	1	-	0
148 TM	TM	10	+	-	0	-	0	-	0	-	0	-	0	-	0	-	0	+	1	-	0
15 TM	TM	2	+	-	0	-	1	-	0	-	0	-	0	-	0	-	0	-	0	-	0
15 TM	TM	3	+	-	0	-	1	-	0	-	0	-	0	-	0	-	0	-	0	-	0
15 TM	TM	4	+	-	0	-	1	-	0	-	0	-	0	-	0	-	0	-	0	-	0
15 TM	TM	6	+	-	0	+	1	-	0	-	0	-	0	-	0	-	0	-	0	-	0
15 TM	TM	10	+	-	0	-	1	-	0	-	0	-	0	-	0	-	0	-	0	-	0
45 EE	EE	1	+	-	1	+	1	-	0	+	1	-	0	-	0	-	0	-	0	-	0
45 EE	EE	3	+	-	1	-	1	-	0	+	1	-	0	-	0	-	0	-	0	-	0
45 EE	EE	4	+	-	1	+	1	-	0	-	1	-	0	-	0	-	0	-	0	-	0
45 EE	EE	5	+	-	1	+	1	-	0	-	1	-	0	-	0	-	0	-	0	-	0
45 EE	EE	6	+	-	1	+	1	-	0	+	1	-	0	-	0	-	0	-	0	-	0
45 EE	EE	7	+	+	1	+	1	-	0	-	1	-	0	-	0	-	0	-	0	-	0
45 EE	EE	8	+	-	1	-	1	-	0	-	1	-	0	-	0	-	0	-	0	-	0
45 EE	EE	9	+	-	1	-	1	-	0	-	1	-	0	-	0	-	0	-	0	-	0
45 EE	EE	10	+	-	1	-	1	-	0	-	1	-	0	-	0	-	0	-	0	-	0
46 EE	EE	1	+	-	1	-	1	-	0	-	1	-	0	-	0	-	0	-	0	-	0
46 EE	EE	3	+	-	1	-	1	-	0	-	1	-	0	-	0	-	0	-	0	-	0
46 EE	EE	4	+	-	1	-	1	-	0	-	1	-	0	-	0	-	0	-	0	-	0
46 EE	EE	5	+	-	1	-	1	-	0	-	1	-	0	-	0	-	0	-	0	-	0
46 EE	EE	6	+	-	1	+	1	-	0	+	1	-	0	-	0	-	0	-	0	-	0
46 EE	EE	7	+	-	1	+	1	-	0	-	1	-	0	-	0	-	0	-	0	-	0
46 EE	EE	8	+	-	1	-	1	-	0	-	1	-	0	-	0	-	0	-	0	-	0
46 EE	EE	9	+	+	1	+	1	-	0	-	1	-	0	-	0	-	0	-	0	-	0
46 EE	EE	10	+	-	1	-	1	-	0	-	1	-	0	-	0	-	0	-	0	-	0
47 EE	EE	1	+	+	1	+	1	-	0	+	1	-	0	-	0	-	0	-	0	-	0
47 EE	EE	3	+	+	1	+	1	-	0	+	1	-	0	-	0	-	0	-	0	-	0
47 EE	EE	4	-	n.a.	1	n.a.	1	n.a.	0	n.a.	1	n.a.	0	n.a.	0	n.a.	0	n.a.	0	n.a.	0
47 EE	EE	5	+	+	1	+	1	-	0	-	1	-	0	-	0	-	0	-	0	-	0
47 EE	EE	6	+	+	1	+	1	-	0	-	1	-	0	-	0	-	0	-	0	-	0
47 EE	EE	7	+	+	1	+	1	-	0	-	1	-	0	-	0	-	0	-	0	-	0
47 EE	EE	8	+	+	1	+	1	-	0	+	1	-	0	-	0	-	0	-	0	-	0
47 EE	EE	9	+	+	1	+	1	-	0	-	1	-	0	-	0	-	0	-	0	-	0
47 EE	EE	10	-	n.a.	1	n.a.	1	n.a.	0	n.a.	1	n.a.	0	n.a.	0	n.a.	0	n.a.	0	n.a.	0
48 EE	EE	1	+	-	0	+	1	-	0	+	1	-	0	-	0	-	1	-	1	-	0
48 EE	EE	3	+	-	0	+	1	-	0	+	1	-	0	-	0	-	1	+	1	-	0
48 EE	EE	4	+	-	0	+	1	-	0	-	1	-	0	-	0	+	1	-	1	-	0
48 EE	EE	5	+	-	0	+	1	-	0	-	1	-	0	-	0	-	1	-	1	-	0
48 EE	EE	6	+	-	0	+	1	-	0	-	1	-	0	-	0	-	1	-	1	-	0
48 EE	EE	7	+	-	0	+	1	-	0	-	1	-	0	-	0	-	1	-	1	-	0
48 EE	EE	8	+	-	0	+	1	-	0	-	1	-	0	-	0	-	1	-	1	-	0
48 EE	EE	9	+	-	0	+	1	-	0	-	1	-	0	-	0	-	1	-	1	-	0
48 EE	EE	10	+	-	0	+	1	-	0	-	1	-	0	-	0	-	1	-	1	-	0
49 EE	EE	1	+	-	0	+	1	-	0	+	1	-	0	-	0	-	0	-	0	-	0
49 EE	EE	3	+	-	0	+	1	-	0	+	1	-	0	-	0	-	0	-	0	-	0
49 EE	EE	4	+	-	0	+	1	-	0	+	1	-	0	-	0	-	0	-	0	-	0
49 EE	EE	5	+	-	0	+	1	-	0	+	1	-	0	-	0	-	0	-	0	-	0
49 EE	EE	6	+	-	0	+	1	-	0	+	1	-	0	-	0	-	0	-	0	-	0
49 EE	EE	7	+	-	0	+	1	-	0	-	1	-	0	-	0	-	0	-	0	-	0
49 EE	EE	8	+	-	0	+	1	-	0	+	1	-	0	-	0	-	0	-	0	-	0
49 EE	EE	9	+	-	0	+	1	-	0	+	1	-	0	-	0	-	0	-	0	-	0
49 EE	EE	10	-	n.a.	0	n.a.	1	n.a.	0	n.a.	1	n.a.	0	n.a.	0	n.a.	0	n.a.	0	n.a.	0
50 EE	EE	1	+	-	0	+	1	-	0	-	1	-	0	-	0	-	0	-	0	-	0
50 EE	EE	3	+	-	0	+	1	-	0	+	1	-	0	-	0	-	0	-	0	-	0
50 EE	EE	4	-	n.a.	0	n.a.	1	n.a.	0	n.a.	1	n.a.	0	n.a.	0	n.a.	0	n.a.	0	n.a.	0
50 EE	EE	5	+	-	0	+	1	-	0	-	1	-	0	-	0	-	0	-	0	-	0
50 EE	EE	6	-	n.a.	0	n.a.	1	n.a.	0	n.a.	1	n.a.	0	n.a.	0	n.a.	0	n.a.	0	n.a.	0
50 EE	EE	7	-	n.a.	0	n.a.	1	n.a.	0	n.a.	1	n.a.	0	n.a.	0	n.a.	0	n.a.	0	n.a.	0
50 EE	EE	8	+	-	0	+	1	-	0	+	1	-	0	-	0	-	0	-	0	-	0
50 EE	EE	9	-	n.a.	0	n.a.	1	n.a.	0	n.a.	1	n.a.	0	n.a.	0	n.a.	0	n.a.	0	n.a.	0
50 EE	EE	10	-	n.a.	0	n.a.	1	n.a.	0	n.a.	1	n.a.	0	n.a.	0	n.a.	0	n.a.	0	n.a.	0
51 SV	SV	1	+	-	1	-	1	-	0	+	1	-	0	-	0	-	0	-	0	+	1
51 SV	SV	3	+	+	1	-	1	-	0	+	1	-	0	-	0	-	0	-	0	-	1
51 SV	SV	4	-	n.a.	1	n.a.	1	n.a.	0	n.a.	1	n.a.	0	n.a.	0	n.a.	0	n.a.	0	n.a.	1
51 SV	SV	5	+	+	1	+	1	-	0	+	1	-	0	-	0	-	0	-	0	-	1
51 SV	SV	6	-	n.a.	1	n.a.	1	n.a.	0	n.a.	1	n.a.	0	n.a.	0	n.a.	0	n.a.	0	n.a.	1
51 SV	SV	7	-	n.a.	1	n.a.	1	n.a.	0	n.a.	1	n.a.	0	n.a.	0	n.a.	0	n.a.	0	n.a.	1
51 SV	SV	8	-	n.a.	1	n.a.	1	n.a.	0	n.a.	1	n.a.	0	n.a.	0	n.a.	0	n.a.	0	n.a.	1
51 SV	SV	9	-	n.a.	1	n.a.	1	n.a.	0	n.a.	1	n.a.	0	n.a.	0	n.a.	0	n.a.	0	n.a.	1
51 SV	SV	10	-	n.a.	1	n.a.	1	n.a.	0	n.a.	1	n.a.	0	n.a.	0	n.a.	0	n.a.	0	n.a.	1
52 SV	SV	1	+	+	1	-	1	-	0	+	1	-	0	-	0	-	0	-	0	-	0
52 SV	SV	3	+	+	1	-	1	-	0	+	1	-	0	-	0	-	0	-	0	-	0
52 SV	SV	4	+	+	1	-	1	-	0	-	1	-	0	-	0	-	0	-	0	-	0
52 SV	SV	5	+	+	1	+	1	-	0	+	1	-	0	-	0	-	0	-	0	-	0
52 SV	SV	6	+	+	1	-	1	-	0	-	1	-	0	-	0	-	0	-	0	-	0
52 SV	SV	7	+	+	1	+	1	-	0	-	1	-	0	-	0	-	0	-	0	-	0
52 SV	SV	8	-	n.a.	1	n.a.	1	n.a.	0	n.a.	1	n.a.	0	n.a.	0	n.a.	0	n.a.	0	n.a.	0
52 SV	SV	9	+	+	1	+	1	-	0	-	1	-	0	-	0	-	0	-	0	-	0
52 SV	SV	10	-	n.a.	1	n.a.	1	n.a.	0	n.a.	1	n.a.	0	n.a.	0	n.a.	0	n.a.	0	n.a.	0
53 SV	SV	1	+	-	0	-	1	-	0	+	1	-	0	-	0	-	0	-	0	-	0
53 SV	SV	3	+	-	0	-	1	-	0	-	1	-	0	-	0	-	0	-	0	-	0
53 SV	SV	4	+	-	0	-	1	-	0	-	1	-	0	-	0	-	0	-	0	-	0
53 SV	SV	5	+	-	0	+	1	-	0	+	1	-	0	-	0	-	0	-	0	-	0
53 SV	SV	6	+	-	0	-	1	-	0	-	1	-	0	-	0	-	0	-	0	-	0
53 SV	SV	7	+	-	0	+	1	-	0	+	1	-	0	-	0	-	0	-	0	-	0
53 SV	SV	8	+	-	0	-	1	-	0	-	1	-	0	-	0	-	0	-	0	-	0
53 SV	SV	9	+	-	0	+	1	-	0	-	1	-	0	-	0	-	0	-	0	-	0
53 SV	SV	10	-	n.a.	0	n.a.	1	n.a.	0	n.a.	1	n.a.	0	n.a.	0	n.a.	0	n.a.	0	n.a.	0
150 TM	TM	2	+	-	0	+	1	-	0	+	1	-	0	-	0	-	0	-	0	-	0
150 TM	TM	3	+	-	0	-	1	-	0	-	1	-	0	-	0	-	0	-	0	-	0
150 TM	TM	4	+	-	0	-	1	-	0	-	1	-	0	-	0	-	0	-	0	-	0
150 TM	TM	6	+	-	0	-	1	-	0	-	1	-	0	-	0	-	0	-	0	-	0
150 TM	TM	10	+	-	0	-	1	-	0	-	1	-	0	-	0	-	0	-	0	-	0
56 EE	EE	1	+	-	0	+	1	-	0	+	1	-	0	-	0	-	0	-	0	-	0
56 EE	EE	3	+	-	0	+	1	-	0	-	1	-	0	-	0	-	0	-	0	-	0
56 EE	EE	4	+	-	0	+	1	-	0	-	1	-	0	-	0	-	0	-	0	-	0
56 EE	EE	5	+	-	0	+	1	-	0	+	1	-	0	-	0	-	0	-	0	-	0
56 EE	EE	6	+	-	0	+	1	-	0	-	1	-	0	-	0	-	0	-	0	-	0
56 EE	EE	7	+	-	0	+	1	-	0	-	1	-	0	-	0	-	0	-	0	-	0
56 EE	EE	8	-	n.a.	0	n.a.	1	n.a.	0	n.a.	1	n.a.	0	n.a.	0	n.a.	0	n.a.	0	n.a.	0
56 EE	EE	9	+	-	0	+	1	-	0	-	1	-	0	-	0	-	0	-	0	-	0
56 EE	EE	10	+	-	0	+	1	-	0	-	1	-	0	-	0	-	0	-	0	-	0
57 EE	EE	1	+	-	0	+	1	-	0	-	1	-	0	-	0	-	1	+	1	-	0
57 EE	EE	3	+	-	0	+	1	-	0	-	1	-	0	-	0	-	1	-	1	-	0
57 EE	EE	4	+	-	0	+	1	-	0	-	1	-	0	-	0	-	1	-	1	-	0
57 EE	EE	5	+	-	0	+	1	-	0	-	1	-	0	-	0	-	1	-	1	-	0
57 EE	EE	6	+	-	0	+	1	-	0	-	1	-	0	-	0	-	1	-	1	-	0
57 EE	EE	7	+	-	0	+	1	-	0	+	1	-	0	-	0	-	1	-	1	-	0
57 EE	EE	8	+	-	0	+	1	-	0	-	1	-	0	-	0	-	1	-	1	-	0
57 EE	EE	9	+	-	0	+	1	-	0	-	1	-	0	-	0	+	1	-	1	-	0
57 EE	EE	10	+	-	0	+	1	-	0	-	1	-	0	-	0	-	1	-	1	-	0
58 ER	ER	1	+	-	1	+	1	-	0	-	1	-	0	-	0	-	0	+	1	-	0
58 ER	ER	3	+	-	1	+	1	-	0	-	1	-	0	-	0	-	0	-	1	-	0
58 ER	ER	4	+	-	1	+	1	-	0	-	1	-	0	-	0	-	0	-	1	-	0
58 ER	ER	5	+	+	1	+	1	-	0	-	1	-	0	-	0	-	0	-	1	-	0
58 ER	ER	6	+	-	1	+	1	-	0	+	1	-	0	-	0	-	0	-	1	-	0
58 ER	ER	7	+	+	1	+	1	-	0	-	1	-	0	-	0	-	0	-	1	-	0
58 ER	ER	8	+	-	1	+	1	-	0	-	1	-	0	-	0	-	0	-	1	-	0
58 ER	ER	9	+	-	1	+	1	-	0	-	1	-	0	-	0	-	0	-	1	-	0
58 ER	ER	10	-	n.a.	1	n.a.	1	n.a.	0	n.a.	1	n.a.	0	n.a.	0	n.a.	0	n.a.	1	n.a.	0
151 TM	TM	2	+	-	0	-	0	-	0	-	0	-	0	-	0	-	0	-	0	-	0
151 TM	TM	3	+	-	0	-	0	-	0	-	0	-	0	-	0	-	0	-	0	-	0
151 TM	TM	4	+	-	0	-	0	-	0	-	0	-	0	-	0	-	0	-	0	-	0
151 TM	TM	6	+	-	0	-	0	-	0	-	0	-	0	-	0	-	0	-	0	-	0
151 TM	TM	10	+	-	0	-	0	-	0	-	0	-	0	-	0	-	0	-	0	-	0
152 TM	TM	2	+	-	0	-	1	-	0	+	1	-	0	-	0	-	0	-	0	-	0
152 TM	TM	3	+	-	0	-	1	-	0	-	1	-	0	-	0	-	0	-	0	-	0
152 TM	TM	4	+	-	0	-	1	-	0	-	1	-	0	-	0	-	0	-	0	-	0
152 TM	TM	6	+	-	0	-	1	-	0	-	1	-	0	-	0	-	0	-	0	-	0
152 TM	TM	10	+	-	0	+	1	-	0	-	1	-	0	-	0	-	0	-	0	-	0
61 SV	SV	1	+	+	1	-	1	-	0	-	0	-	0	-	0	-	0	-	0	-	0
61 SV	SV	3	+	-	1	-	1	-	0	-	0	-	0	-	0	-	0	-	0	-	0
61 SV	SV	4	+	-	1	-	1	-	0	-	0	-	0	-	0	-	0	-	0	-	0
61 SV	SV	5	+	+	1	+	1	-	0	-	0	-	0	-	0	-	0	-	0	-	0
61 SV	SV	6	+	+	1	-	1	-	0	-	0	-	0	-	0	-	0	-	0	-	0
61 SV	SV	7	+	+	1	-	1	-	0	-	0	-	0	-	0	-	0	-	0	-	0
61 SV	SV	8	+	+	1	-	1	-	0	-	0	-	0	-	0	-	0	-	0	-	0
61 SV	SV	9	+	-	1	+	1	-	0	-	0	-	0	-	0	-	0	-	0	-	0
61 SV	SV	10	-	n.a.	1	n.a.	1	n.a.	0	n.a.	0	n.a.	0	n.a.	0	n.a.	0	n.a.	0	n.a.	0
62 EE	EE	1	+	-	0	+	1	-	0	+	1	-	0	-	0	-	1	+	1	-	0
62 EE	EE	3	+	-	0	+	1	-	0	+	1	-	0	-	0	-	1	-	1	-	0
62 EE	EE	4	+	-	0	+	1	-	0	+	1	-	0	-	0	+	1	-	1	-	0
62 EE	EE	5	+	-	0	+	1	-	0	+	1	-	0	-	0	+	1	-	1	-	0
62 EE	EE	6	+	-	0	+	1	-	0	-	1	-	0	-	0	-	1	-	1	-	0
62 EE	EE	7	+	-	0	+	1	-	0	+	1	-	0	-	0	-	1	-	1	-	0
62 EE	EE	8	+	-	0	+	1	-	0	+	1	-	0	-	0	+	1	-	1	-	0
62 EE	EE	9	+	-	0	+	1	-	0	+	1	-	0	-	0	-	1	-	1	-	0
62 EE	EE	10	+	-	0	+	1	-	0	-	1	-	0	-	0	-	1	-	1	-	0
63 EE	EE	1	+	-	0	+	1	-	0	-	0	-	0	-	0	-	0	-	0	-	0
63 EE	EE	3	+	-	0	-	1	-	0	-	0	-	0	-	0	-	0	-	0	-	0
63 EE	EE	4	-	n.a.	0	n.a.	1	n.a.	0	n.a.	0	n.a.	0	n.a.	0	n.a.	0	n.a.	0	n.a.	0
63 EE	EE	5	+	-	0	+	1	-	0	-	0	-	0	-	0	-	0	-	0	-	0
63 EE	EE	6	-	n.a.	0	n.a.	1	n.a.	0	n.a.	0	n.a.	0	n.a.	0	n.a.	0	n.a.	0	n.a.	0
63 EE	EE	7	-	n.a.	0	n.a.	1	n.a.	0	n.a.	0	n.a.	0	n.a.	0	n.a.	0	n.a.	0	n.a.	0
63 EE	EE	8	-	n.a.	0	n.a.	1	n.a.	0	n.a.	0	n.a.	0	n.a.	0	n.a.	0	n.a.	0	n.a.	0
63 EE	EE	9	-	n.a.	0	n.a.	1	n.a.	0	n.a.	0	n.a.	0	n.a.	0	n.a.	0	n.a.	0	n.a.	0
63 EE	EE	10	-	n.a.	0	n.a.	1	n.a.	0	n.a.	0	n.a.	0	n.a.	0	n.a.	0	n.a.	0	n.a.	0
64 EE	EE	1	+	-	0	+	1	-	0	-	0	-	0	-	0	-	0	+	1	-	0
64 EE	EE	3	+	-	0	-	1	-	0	-	0	-	0	-	0	-	0	-	1	-	0
64 EE	EE	4	-	n.a.	0	n.a.	1	n.a.	0	n.a.	0	n.a.	0	n.a.	0	n.a.	0	n.a.	1	n.a.	0
64 EE	EE	5	-	n.a.	0	n.a.	1	n.a.	0	n.a.	0	n.a.	0	n.a.	0	n.a.	0	n.a.	1	n.a.	0
64 EE	EE	6	-	n.a.	0	n.a.	1	n.a.	0	n.a.	0	n.a.	0	n.a.	0	n.a.	0	n.a.	1	n.a.	0
64 EE	EE	7	-	n.a.	0	n.a.	1	n.a.	0	n.a.	0	n.a.	0	n.a.	0	n.a.	0	n.a.	1	n.a.	0
64 EE	EE	8	-	n.a.	0	n.a.	1	n.a.	0	n.a.	0	n.a.	0	n.a.	0	n.a.	0	n.a.	1	n.a.	0
64 EE	EE	9	-	n.a.	0	n.a.	1	n.a.	0	n.a.	0	n.a.	0	n.a.	0	n.a.	0	n.a.	1	n.a.	0
64 EE	EE	10	-	n.a.	0	n.a.	1	n.a.	0	n.a.	0	n.a.	0	n.a.	0	n.a.	0	n.a.	1	n.a.	0
65 EE	EE	1	+	-	0	+	1	-	0	-	1	-	0	-	0	-	0	-	0	-	0
65 EE	EE	3	+	-	0	-	1	-	0	-	1	-	0	-	0	-	0	-	0	-	0
65 EE	EE	4	-	n.a.	0	n.a.	1	n.a.	0	n.a.	1	n.a.	0	n.a.	0	n.a.	0	n.a.	0	n.a.	0
65 EE	EE	5	-	n.a.	0	n.a.	1	n.a.	0	n.a.	1	n.a.	0	n.a.	0	n.a.	0	n.a.	0	n.a.	0
65 EE	EE	6	-	n.a.	0	n.a.	1	n.a.	0	n.a.	1	n.a.	0	n.a.	0	n.a.	0	n.a.	0	n.a.	0
65 EE	EE	7	-	n.a.	0	n.a.	1	n.a.	0	n.a.	1	n.a.	0	n.a.	0	n.a.	0	n.a.	0	n.a.	0
65 EE	EE	8	+	-	0	-	1	-	0	+	1	-	0	-	0	-	0	-	0	-	0
65 EE	EE	9	+	-	0	+	1	-	0	-	1	-	0	-	0	-	0	-	0	-	0
65 EE	EE	10	-	n.a.	0	n.a.	1	n.a.	0	n.a.	1	n.a.	0	n.a.	0	n.a.	0	n.a.	0	n.a.	0
66 EE	EE	1	+	-	0	+	1	-	0	+	1	-	0	-	0	-	0	+	1	-	0
66 EE	EE	3	+	-	0	+	1	-	0	+	1	-	0	-	0	-	0	-	1	-	0
66 EE	EE	4	+	-	0	+	1	-	0	-	1	-	0	-	0	-	0	-	1	-	0
66 EE	EE	5	+	-	0	+	1	-	0	-	1	-	0	-	0	-	0	-	1	-	0
66 EE	EE	6	+	-	0	+	1	-	0	-	1	-	0	-	0	-	0	-	1	-	0
66 EE	EE	7	-	n.a.	0	n.a.	1	n.a.	0	n.a.	1	n.a.	0	n.a.	0	n.a.	0	n.a.	1	n.a.	0
66 EE	EE	8	-	n.a.	0	n.a.	1	n.a.	0	n.a.	1	n.a.	0	n.a.	0	n.a.	0	n.a.	1	n.a.	0
66 EE	EE	9	+	-	0	+	1	-	0	-	1	-	0	-	0	-	0	-	1	-	0
66 EE	EE	10	+	-	0	+	1	-	0	-	1	-	0	-	0	-	0	-	1	-	0
156 TM	TM	2	+	-	0	-	1	-	0	-	0	-	0	-	0	-	0	-	0	-	0
156 TM	TM	3	+	-	0	-	1	-	0	-	0	-	0	-	0	-	0	-	0	-	0
156 TM	TM	4	+	-	0	-	1	-	0	-	0	-	0	-	0	-	0	-	0	-	0
156 TM	TM	6	+	-	0	+	1	-	0	-	0	-	0	-	0	-	0	-	0	-	0
156 TM	TM	10	+	-	0	-	1	-	0	-	0	-	0	-	0	-	0	-	0	-	0
157 TM	TM	2	+	-	0	-	0	-	0	+	1	-	0	-	0	-	0	-	0	-	0
157 TM	TM	3	+	-	0	-	0	-	0	-	1	-	0	-	0	-	0	-	0	-	0
157 TM	TM	4	+	-	0	-	0	-	0	-	1	-	0	-	0	-	0	-	0	-	0
157 TM	TM	6	+	-	0	-	0	-	0	-	1	-	0	-	0	-	0	-	0	-	0
157 TM	TM	10	+	-	0	-	0	-	0	-	1	-	0	-	0	-	0	-	0	-	0
158 TM	TM	2	+	-	0	-	1	-	0	+	1	-	0	-	0	-	0	-	0	-	0
158 TM	TM	3	+	-	0	-	1	-	0	-	1	-	0	-	0	-	0	-	0	-	0
158 TM	TM	4	+	-	0	-	1	-	0	-	1	-	0	-	0	-	0	-	0	-	0
158 TM	TM	6	+	-	0	+	1	-	0	-	1	-	0	-	0	-	0	-	0	-	0
158 TM	TM	10	+	-	0	-	1	-	0	-	1	-	0	-	0	-	0	-	0	-	0
16 TM	TM	2	+	-	0	-	1	-	0	-	0	-	0	-	0	-	0	-	0	-	0
16 TM	TM	3	+	-	0	-	1	-	0	-	0	-	0	-	0	-	0	-	0	-	0
16 TM	TM	4	+	-	0	+	1	-	0	-	0	-	0	-	0	-	0	-	0	-	0
16 TM	TM	6	-	n.a.	0	n.a.	1	n.a.	0	n.a.	0	n.a.	0	n.a.	0	n.a.	0	n.a.	0	n.a.	0
16 TM	TM	10	-	n.a.	0	n.a.	1	n.a.	0	n.a.	0	n.a.	0	n.a.	0	n.a.	0	n.a.	0	n.a.	0
161 TM	TM	2	+	-	0	-	1	-	0	-	0	-	0	-	0	-	0	-	0	-	0
161 TM	TM	3	+	-	0	-	1	-	0	-	0	-	0	-	0	-	0	-	0	-	0
161 TM	TM	4	+	-	0	+	1	-	0	-	0	-	0	-	0	-	0	-	0	-	0
161 TM	TM	6	+	-	0	-	1	-	0	-	0	-	0	-	0	-	0	-	0	-	0
161 TM	TM	10	+	-	0	-	1	-	0	-	0	-	0	-	0	-	0	-	0	-	0
168 TM	TM	2	+	-	0	-	0	-	0	-	0	-	0	-	0	-	0	-	0	-	0
168 TM	TM	3	+	-	0	-	0	-	0	-	0	-	0	-	0	-	0	-	0	-	0
168 TM	TM	4	+	-	0	-	0	-	0	-	0	-	0	-	0	-	0	-	0	-	0
168 TM	TM	6	+	-	0	-	0	-	0	-	0	-	0	-	0	-	0	-	0	-	0
168 TM	TM	10	+	-	0	-	0	-	0	-	0	-	0	-	0	-	0	-	0	-	0
169 TM	TM	2	+	+	1	-	0	-	0	+	1	-	0	-	0	-	0	-	0	-	0
169 TM	TM	3	+	-	1	-	0	-	0	-	1	-	0	-	0	-	0	-	0	-	0
169 TM	TM	4	+	-	1	-	0	-	0	-	1	-	0	-	0	-	0	-	0	-	0
169 TM	TM	6	+	-	1	-	0	-	0	-	1	-	0	-	0	-	0	-	0	-	0
169 TM	TM	10	+	-	1	-	0	-	0	-	1	-	0	-	0	-	0	-	0	-	0
18 TM	TM	2	+	-	0	-	1	-	0	+	1	-	0	-	0	-	0	-	0	-	0
18 TM	TM	3	+	-	0	-	1	-	0	-	1	-	0	-	0	-	0	-	0	-	0
18 TM	TM	4	+	-	0	+	1	-	0	-	1	-	0	-	0	-	0	-	0	-	0
18 TM	TM	6	+	-	0	+	1	-	0	+	1	-	0	-	0	-	0	-	0	-	0
18 TM	TM	10	+	-	0	-	1	-	0	-	1	-	0	-	0	-	0	-	0	-	0
19 TM	TM	2	+	-	0	-	1	-	0	-	0	-	0	-	0	-	0	-	0	-	0
19 TM	TM	3	+	-	0	-	1	-	0	-	0	-	0	-	0	-	0	-	0	-	0
19 TM	TM	4	+	-	0	-	1	-	0	-	0	-	0	-	0	-	0	-	0	-	0
19 TM	TM	6	+	-	0	+	1	-	0	-	0	-	0	-	0	-	0	-	0	-	0
19 TM	TM	10	+	-	0	+	1	-	0	-	0	-	0	-	0	-	0	-	0	-	0
195 TM	TM	2	+	-	0	-	0	-	0	-	0	-	0	-	0	-	0	-	0	-	0
195 TM	TM	3	+	-	0	-	0	-	0	-	0	-	0	-	0	-	0	-	0	-	0
195 TM	TM	4	+	-	0	-	0	-	0	-	0	-	0	-	0	-	0	-	0	-	0
195 TM	TM	6	+	-	0	-	0	-	0	-	0	-	0	-	0	-	0	-	0	-	0
195 TM	TM	10	+	-	0	-	0	-	0	-	0	-	0	-	0	-	0	-	0	-	0
196 TM	TM	2	+	-	0	-	0	-	0	-	0	-	0	-	0	-	0	-	0	-	0
196 TM	TM	3	+	-	0	-	0	-	0	-	0	-	0	-	0	-	0	-	0	-	0
196 TM	TM	4	+	-	0	-	0	-	0	-	0	-	0	-	0	-	0	-	0	-	0
196 TM	TM	6	+	-	0	-	0	-	0	-	0	-	0	-	0	-	0	-	0	-	0
196 TM	TM	10	+	-	0	-	0	-	0	-	0	-	0	-	0	-	0	-	0	-	0
80 EE	EE	1	+	-	0	+	1	-	0	+	1	-	0	-	0	-	0	-	1	-	0
80 EE	EE	3	+	-	0	+	1	-	0	+	1	-	0	-	0	-	0	-	1	-	0
80 EE	EE	4	+	-	0	+	1	-	0	+	1	-	0	-	0	-	0	-	1	-	0
80 EE	EE	5	+	-	0	+	1	-	0	+	1	-	0	-	0	-	0	-	1	-	0
80 EE	EE	6	+	-	0	+	1	-	0	+	1	-	0	-	0	-	0	-	1	-	0
80 EE	EE	7	+	-	0	+	1	-	0	+	1	-	0	-	0	-	0	-	1	-	0
80 EE	EE	8	+	-	0	+	1	-	0	+	1	-	0	-	0	-	0	+	1	-	0
80 EE	EE	9	+	-	0	+	1	-	0	+	1	-	0	-	0	-	0	-	1	-	0
80 EE	EE	10	+	-	0	+	1	-	0	+	1	-	0	-	0	-	0	-	1	-	0
81 ER	ER	1	+	-	0	+	1	-	0	+	1	-	0	-	0	-	0	+	1	-	0
81 ER	ER	3	+	-	0	+	1	-	0	+	1	-	0	-	0	-	0	+	1	-	0
81 ER	ER	4	+	-	0	-	1	-	0	-	1	-	0	-	0	-	0	-	1	-	0
81 ER	ER	5	+	-	0	+	1	-	0	+	1	-	0	-	0	-	0	+	1	-	0
81 ER	ER	6	+	-	0	+	1	-	0	+	1	-	0	-	0	-	0	+	1	-	0
81 ER	ER	7	+	-	0	+	1	-	0	+	1	-	0	-	0	-	0	+	1	-	0
81 ER	ER	8	+	-	0	+	1	-	0	+	1	-	0	-	0	-	0	-	1	-	0
81 ER	ER	9	+	-	0	+	1	-	0	+	1	-	0	-	0	-	0	-	1	-	0
81 ER	ER	10	+	-	0	+	1	-	0	+	1	-	0	-	0	-	0	-	1	-	0
82 EE	EE	1	+	-	0	+	1	-	0	-	1	-	0	-	0	-	0	-	0	-	0
82 EE	EE	3	+	-	0	-	1	-	0	-	1	-	0	-	0	-	0	-	0	-	0
82 EE	EE	4	+	-	0	-	1	-	0	-	1	-	0	-	0	-	0	-	0	-	0
82 EE	EE	5	+	-	0	+	1	-	0	-	1	-	0	-	0	-	0	-	0	-	0
82 EE	EE	6	+	-	0	+	1	-	0	-	1	-	0	-	0	-	0	-	0	-	0
82 EE	EE	7	+	-	0	-	1	-	0	-	1	-	0	-	0	-	0	-	0	-	0
82 EE	EE	8	+	-	0	-	1	-	0	+	1	-	0	-	0	-	0	-	0	-	0
82 EE	EE	9	+	-	0	+	1	-	0	-	1	-	0	-	0	-	0	-	0	-	0
82 EE	EE	10	+	-	0	+	1	-	0	-	1	-	0	-	0	-	0	-	0	-	0
83 EE	EE	1	+	-	0	+	1	-	0	-	1	-	0	-	0	-	0	-	0	-	0
83 EE	EE	3	+	-	0	+	1	-	0	-	1	-	0	-	0	-	0	-	0	-	0
83 EE	EE	4	+	-	0	-	1	-	0	-	1	-	0	-	0	-	0	-	0	-	0
83 EE	EE	5	+	-	0	+	1	-	0	-	1	-	0	-	0	-	0	-	0	-	0
83 EE	EE	6	+	-	0	+	1	-	0	-	1	-	0	-	0	-	0	-	0	-	0
83 EE	EE	7	+	-	0	-	1	-	0	-	1	-	0	-	0	-	0	-	0	-	0
83 EE	EE	8	+	-	0	+	1	-	0	+	1	-	0	-	0	-	0	-	0	-	0
83 EE	EE	9	+	-	0	+	1	-	0	-	1	-	0	-	0	-	0	-	0	-	0
83 EE	EE	10	+	-	0	-	1	-	0	-	1	-	0	-	0	-	0	-	0	-	0
84 EE	EE	1	+	-	0	-	1	-	0	-	1	-	0	-	0	-	0	-	0	-	0
84 EE	EE	3	+	-	0	-	1	-	0	-	1	-	0	-	0	-	0	-	0	-	0
84 EE	EE	4	+	-	0	-	1	-	0	-	1	-	0	-	0	-	0	-	0	-	0
84 EE	EE	5	+	-	0	+	1	-	0	-	1	-	0	-	0	-	0	-	0	-	0
84 EE	EE	6	+	-	0	+	1	-	0	-	1	-	0	-	0	-	0	-	0	-	0
84 EE	EE	7	+	-	0	+	1	-	0	-	1	-	0	-	0	-	0	-	0	-	0
84 EE	EE	8	+	-	0	+	1	-	0	+	1	-	0	-	0	-	0	-	0	-	0
84 EE	EE	9	+	-	0	+	1	-	0	-	1	-	0	-	0	-	0	-	0	-	0
84 EE	EE	10	+	-	0	-	1	-	0	-	1	-	0	-	0	-	0	-	0	-	0
85 EE	EE	1	+	-	0	+	1	-	0	+	1	-	0	-	0	-	0	+	1	-	0
85 EE	EE	3	+	-	0	-	1	-	0	+	1	-	0	-	0	-	0	-	1	-	0
85 EE	EE	4	+	-	0	+	1	-	0	-	1	-	0	-	0	-	0	-	1	-	0
85 EE	EE	5	+	-	0	+	1	-	0	+	1	-	0	-	0	-	0	-	1	-	0
85 EE	EE	6	+	-	0	+	1	-	0	+	1	-	0	-	0	-	0	-	1	-	0
85 EE	EE	7	+	-	0	+	1	-	0	+	1	-	0	-	0	-	0	-	1	-	0
85 EE	EE	8	+	-	0	-	1	-	0	+	1	-	0	-	0	-	0	-	1	-	0
85 EE	EE	9	+	-	0	+	1	-	0	+	1	-	0	-	0	-	0	-	1	-	0
85 EE	EE	10	+	-	0	-	1	-	0	+	1	-	0	-	0	-	0	-	1	-	0
86 ER	ER	1	+	+	1	+	1	-	0	+	1	-	0	-	0	-	0	+	1	-	0
86 ER	ER	3	+	+	1	+	1	-	0	+	1	-	0	-	0	-	0	-	1	-	0
86 ER	ER	4	+	+	1	+	1	-	0	+	1	-	0	-	0	-	0	-	1	-	0
86 ER	ER	5	+	+	1	+	1	-	0	+	1	-	0	-	0	-	0	-	1	-	0
86 ER	ER	6	+	+	1	+	1	-	0	-	1	-	0	-	0	-	0	-	1	-	0
86 ER	ER	7	+	+	1	+	1	-	0	+	1	-	0	-	0	-	0	-	1	-	0
86 ER	ER	8	+	+	1	+	1	-	0	+	1	-	0	-	0	-	0	-	1	-	0
86 ER	ER	9	+	+	1	+	1	-	0	+	1	-	0	-	0	-	0	-	1	-	0
86 ER	ER	10	+	+	1	-	1	-	0	+	1	-	0	-	0	-	0	-	1	-	0
87 EE	EE	1	+	-	1	-	1	-	0	+	1	-	0	-	0	-	0	+	1	-	0
87 EE	EE	3	+	+	1	-	1	-	0	+	1	-	0	-	0	-	0	-	1	-	0
87 EE	EE	4	+	-	1	-	1	-	0	-	1	-	0	-	0	-	0	-	1	-	0
87 EE	EE	5	+	-	1	+	1	-	0	-	1	-	0	-	0	-	0	-	1	-	0
87 EE	EE	6	+	-	1	+	1	-	0	+	1	-	0	-	0	-	0	-	1	-	0
87 EE	EE	7	+	-	1	-	1	-	0	+	1	-	0	-	0	-	0	-	1	-	0
87 EE	EE	8	+	-	1	+	1	-	0	+	1	-	0	-	0	-	0	-	1	-	0
87 EE	EE	9	+	-	1	+	1	-	0	+	1	-	0	-	0	-	0	-	1	-	0
87 EE	EE	10	+	-	1	-	1	-	0	-	1	-	0	-	0	-	0	+	1	-	0
88 EE	EE	1	+	-	0	-	1	+	1	+	1	-	0	-	0	-	0	-	0	-	0
88 EE	EE	3	+	-	0	+	1	-	1	-	1	-	0	-	0	-	0	-	0	-	0
88 EE	EE	4	+	-	0	-	1	+	1	-	1	-	0	-	0	-	0	-	0	-	0
88 EE	EE	5	+	-	0	+	1	-	1	-	1	-	0	-	0	-	0	-	0	-	0
88 EE	EE	6	+	-	0	+	1	-	1	-	1	-	0	-	0	-	0	-	0	-	0
88 EE	EE	7	+	-	0	+	1	-	1	-	1	-	0	-	0	-	0	-	0	-	0
88 EE	EE	8	+	-	0	-	1	-	1	-	1	-	0	-	0	-	0	-	0	-	0
88 EE	EE	9	+	-	0	+	1	-	1	-	1	-	0	-	0	-	0	-	0	-	0
88 EE	EE	10	+	-	0	-	1	-	1	-	1	-	0	-	0	-	0	-	0	-	0
89 ER	ER	1	+	+	1	+	1	-	0	-	0	-	0	-	0	-	0	-	0	-	0
89 ER	ER	3	+	+	1	+	1	-	0	-	0	-	0	-	0	-	0	-	0	-	0
89 ER	ER	4	+	+	1	+	1	-	0	-	0	-	0	-	0	-	0	-	0	-	0
89 ER	ER	5	+	+	1	+	1	-	0	-	0	-	0	-	0	-	0	-	0	-	0
89 ER	ER	6	+	+	1	+	1	-	0	-	0	-	0	-	0	-	0	-	0	-	0
89 ER	ER	7	+	+	1	+	1	-	0	-	0	-	0	-	0	-	0	-	0	-	0
89 ER	ER	8	+	+	1	+	1	-	0	-	0	-	0	-	0	-	0	-	0	-	0
89 ER	ER	9	+	+	1	+	1	-	0	-	0	-	0	-	0	-	0	-	0	-	0
89 ER	ER	10	+	-	1	+	1	-	0	-	0	-	0	-	0	-	0	-	0	-	0
90 EE	EE	1	+	-	0	+	1	-	0	-	1	-	0	-	0	-	0	-	0	+	1
90 EE	EE	3	+	-	0	+	1	-	0	+	1	-	0	-	0	-	0	-	0	-	1
90 EE	EE	4	-	n.a.	0	n.a.	1	n.a.	0	n.a.	1	n.a.	0	n.a.	0	n.a.	0	n.a.	0	n.a.	1
90 EE	EE	5	-	n.a.	0	n.a.	1	n.a.	0	n.a.	1	n.a.	0	n.a.	0	n.a.	0	n.a.	0	n.a.	1
90 EE	EE	6	-	n.a.	0	n.a.	1	n.a.	0	n.a.	1	n.a.	0	n.a.	0	n.a.	0	n.a.	0	n.a.	1
90 EE	EE	7	-	n.a.	0	n.a.	1	n.a.	0	n.a.	1	n.a.	0	n.a.	0	n.a.	0	n.a.	0	n.a.	1
90 EE	EE	8	+	-	0	+	1	-	0	+	1	-	0	-	0	-	0	-	0	+	1
90 EE	EE	9	+	-	0	+	1	-	0	-	1	-	0	-	0	-	0	-	0	-	1
90 EE	EE	10	-	n.a.	0	n.a.	1	n.a.	0	n.a.	1	n.a.	0	n.a.	0	n.a.	0	n.a.	0	n.a.	1
91 EE	EE	1	+	-	0	+	1	-	0	+	1	-	0	-	0	-	0	+	1	-	0
91 EE	EE	3	+	-	0	+	1	-	0	-	1	-	0	-	0	-	0	-	1	-	0
91 EE	EE	4	+	-	0	+	1	-	0	-	1	-	0	-	0	-	0	-	1	-	0
91 EE	EE	5	+	-	0	+	1	-	0	-	1	-	0	-	0	-	0	-	1	-	0
91 EE	EE	6	+	-	0	+	1	-	0	-	1	-	0	-	0	-	0	-	1	-	0
91 EE	EE	7	+	-	0	+	1	-	0	-	1	-	0	-	0	-	0	-	1	-	0
91 EE	EE	8	+	-	0	+	1	-	0	-	1	-	0	-	0	-	0	-	1	-	0
91 EE	EE	9	+	-	0	-	1	-	0	-	1	-	0	-	0	-	0	-	1	-	0
91 EE	EE	10	+	-	0	+	1	-	0	-	1	-	0	-	0	-	0	-	1	-	0
92 EE	EE	1	+	-	0	+	1	-	0	+	1	-	1	-	0	-	0	-	0	-	0
92 EE	EE	3	+	-	0	+	1	-	0	+	1	+	1	-	0	-	0	-	0	-	0
92 EE	EE	4	+	-	0	+	1	-	0	+	1	-	1	-	0	-	0	-	0	-	0
92 EE	EE	5	+	-	0	+	1	-	0	+	1	+	1	-	0	-	0	-	0	-	0
92 EE	EE	6	+	-	0	+	1	-	0	+	1	+	1	-	0	-	0	-	0	-	0
92 EE	EE	7	+	-	0	+	1	-	0	+	1	-	1	-	0	-	0	-	0	-	0
92 EE	EE	8	+	-	0	+	1	-	0	+	1	+	1	-	0	-	0	-	0	-	0
92 EE	EE	9	+	-	0	+	1	-	0	+	1	+	1	-	0	-	0	-	0	-	0
92 EE	EE	10	+	-	0	+	1	-	0	+	1	+	1	-	0	-	0	-	0	-	0
93 EE	EE	1	+	-	0	+	1	-	1	+	1	-	0	-	0	-	0	-	0	-	0
93 EE	EE	3	+	-	0	+	1	-	1	-	1	-	0	-	0	-	0	-	0	-	0
93 EE	EE	4	+	-	0	+	1	-	1	-	1	-	0	-	0	-	0	-	0	-	0
93 EE	EE	5	+	-	0	+	1	-	1	-	1	-	0	-	0	-	0	-	0	-	0
93 EE	EE	6	+	-	0	+	1	+	1	-	1	-	0	-	0	-	0	-	0	-	0
93 EE	EE	7	+	-	0	+	1	-	1	-	1	-	0	-	0	-	0	-	0	-	0
93 EE	EE	8	+	-	0	+	1	-	1	-	1	-	0	-	0	-	0	-	0	-	0
93 EE	EE	9	+	-	0	+	1	-	1	-	1	-	0	-	0	-	0	-	0	-	0
93 EE	EE	10	+	-	0	-	1	-	1	-	1	-	0	-	0	-	0	-	0	-	0
94 EE	ER	1	+	-	0	-	1	-	0	+	1	-	0	-	0	-	0	-	0	-	0
94 EE	ER	3	+	-	0	+	1	-	0	-	1	-	0	-	0	-	0	-	0	-	0
94 EE	ER	4	+	-	0	+	1	-	0	-	1	-	0	-	0	-	0	-	0	-	0
94 EE	ER	5	+	-	0	+	1	-	0	-	1	-	0	-	0	-	0	-	0	-	0
94 EE	ER	6	+	-	0	+	1	-	0	+	1	-	0	-	0	-	0	-	0	-	0
94 EE	ER	7	+	-	0	+	1	-	0	-	1	-	0	-	0	-	0	-	0	-	0
94 EE	ER	8	+	-	0	+	1	-	0	-	1	-	0	-	0	-	0	-	0	-	0
94 EE	ER	9	+	-	0	+	1	-	0	-	1	-	0	-	0	-	0	-	0	-	0
94 EE	ER	10	+	-	0	+	1	-	0	-	1	-	0	-	0	-	0	-	0	-	0
95 EE	EE	1	+	-	0	+	1	-	0	+	1	-	0	-	0	-	0	+	1	-	0
95 EE	EE	3	+	-	0	+	1	-	0	+	1	-	0	-	0	-	0	-	1	-	0
95 EE	EE	4	+	-	0	+	1	-	0	+	1	-	0	-	0	-	0	-	1	-	0
95 EE	EE	5	+	-	0	+	1	-	0	+	1	-	0	-	0	-	0	-	1	-	0
95 EE	EE	6	+	-	0	+	1	-	0	+	1	-	0	-	0	-	0	-	1	-	0
95 EE	EE	7	+	-	0	+	1	-	0	+	1	-	0	-	0	-	0	-	1	-	0
95 EE	EE	8	+	-	0	+	1	-	0	+	1	-	0	-	0	-	0	-	1	-	0
95 EE	EE	9	+	-	0	+	1	-	0	+	1	-	0	-	0	-	0	-	1	-	0
95 EE	EE	10	+	-	0	+	1	-	0	+	1	-	0	-	0	-	0	+	1	-	0
96 EE	EE	1	+	-	0	+	1	-	0	+	1	-	0	-	0	-	0	-	0	-	0
96 EE	EE	3	-	n.a.	0	n.a.	1	n.a.	0	n.a.	1	n.a.	0	n.a.	0	n.a.	0	n.a.	0	n.a.	0
96 EE	EE	4	-	n.a.	0	n.a.	1	n.a.	0	n.a.	1	n.a.	0	n.a.	0	n.a.	0	n.a.	0	n.a.	0
96 EE	EE	5	-	n.a.	0	n.a.	1	n.a.	0	n.a.	1	n.a.	0	n.a.	0	n.a.	0	n.a.	0	n.a.	0
96 EE	EE	6	-	n.a.	0	n.a.	1	n.a.	0	n.a.	1	n.a.	0	n.a.	0	n.a.	0	n.a.	0	n.a.	0
96 EE	EE	7	-	n.a.	0	n.a.	1	n.a.	0	n.a.	1	n.a.	0	n.a.	0	n.a.	0	n.a.	0	n.a.	0
96 EE	EE	8	-	n.a.	0	n.a.	1	n.a.	0	n.a.	1	n.a.	0	n.a.	0	n.a.	0	n.a.	0	n.a.	0
96 EE	EE	9	-	n.a.	0	n.a.	1	n.a.	0	n.a.	1	n.a.	0	n.a.	0	n.a.	0	n.a.	0	n.a.	0
96 EE	EE	10	-	n.a.	0	n.a.	1	n.a.	0	n.a.	1	n.a.	0	n.a.	0	n.a.	0	n.a.	0	n.a.	0
197 TM	TM	2	+	-	0	-	0	-	0	-	0	-	0	-	0	-	0	-	0	-	0
197 TM	TM	3	+	-	0	-	0	-	0	-	0	-	0	-	0	-	0	-	0	-	0
197 TM	TM	4	+	-	0	-	0	-	0	-	0	-	0	-	0	-	0	-	0	-	0
197 TM	TM	6	+	-	0	-	0	-	0	-	0	-	0	-	0	-	0	-	0	-	0
197 TM	TM	10	+	-	0	-	0	-	0	-	0	-	0	-	0	-	0	-	0	-	0
98 EE	EE	1	+	-	0	+	1	-	0	+	1	-	0	-	0	-	0	-	0	-	0
98 EE	EE	3	+	-	0	+	1	-	0	-	1	-	0	-	0	-	0	-	0	-	0
98 EE	EE	4	-	n.a.	0	n.a.	1	n.a.	0	n.a.	1	n.a.	0	n.a.	0	n.a.	0	n.a.	0	n.a.	0
98 EE	EE	5	-	n.a.	0	n.a.	1	n.a.	0	n.a.	1	n.a.	0	n.a.	0	n.a.	0	n.a.	0	n.a.	0
98 EE	EE	6	-	n.a.	0	n.a.	1	n.a.	0	n.a.	1	n.a.	0	n.a.	0	n.a.	0	n.a.	0	n.a.	0
98 EE	EE	7	-	n.a.	0	n.a.	1	n.a.	0	n.a.	1	n.a.	0	n.a.	0	n.a.	0	n.a.	0	n.a.	0
98 EE	EE	8	-	n.a.	0	n.a.	1	n.a.	0	n.a.	1	n.a.	0	n.a.	0	n.a.	0	n.a.	0	n.a.	0
98 EE	EE	9	+	-	0	+	1	-	0	-	1	-	0	-	0	-	0	-	0	-	0
98 EE	EE	10	-	n.a.	0	n.a.	1	n.a.	0	n.a.	1	n.a.	0	n.a.	0	n.a.	0	n.a.	0	n.a.	0
99 EE	EE	1	+	-	0	+	1	-	0	+	1	-	0	-	0	-	0	-	0	-	0
99 EE	EE	3	+	-	0	+	1	-	0	-	1	-	0	-	0	-	0	-	0	-	0
99 EE	EE	4	+	-	0	+	1	-	0	-	1	-	0	-	0	-	0	-	0	-	0
99 EE	EE	5	+	-	0	+	1	-	0	-	1	-	0	-	0	-	0	-	0	-	0
99 EE	EE	6	+	-	0	+	1	-	0	-	1	-	0	-	0	-	0	-	0	-	0
99 EE	EE	7	+	-	0	+	1	-	0	-	1	-	0	-	0	-	0	-	0	-	0
99 EE	EE	8	+	-	0	+	1	-	0	-	1	-	0	-	0	-	0	-	0	-	0
99 EE	EE	9	+	-	0	+	1	-	0	-	1	-	0	-	0	-	0	-	0	-	0
99 EE	EE	10	+	-	0	+	1	-	0	-	1	-	0	-	0	-	0	-	0	-	0
198 TM	TM	2	+	-	0	-	0	-	0	-	0	-	0	-	0	-	0	-	0	-	0
198 TM	TM	3	+	-	0	-	0	-	0	-	0	-	0	-	0	-	0	-	0	-	0
198 TM	TM	4	-	n.a.	0	n.a.	0	n.a.	0	n.a.	0	n.a.	0	n.a.	0	n.a.	0	n.a.	0	n.a.	0
198 TM	TM	6	+	-	0	-	0	-	0	-	0	-	0	-	0	-	0	-	0	-	0
198 TM	TM	10	+	-	0	-	0	-	0	-	0	-	0	-	0	-	0	-	0	-	0
199 TM	TM	2	+	-	0	-	0	-	0	-	0	-	0	-	0	-	0	-	0	-	0
199 TM	TM	3	+	-	0	-	0	-	0	-	0	-	0	-	0	-	0	-	0	-	0
199 TM	TM	4	-	n.a.	0	n.a.	0	n.a.	0	n.a.	0	n.a.	0	n.a.	0	n.a.	0	n.a.	0	n.a.	0
199 TM	TM	6	+	-	0	-	0	-	0	-	0	-	0	-	0	-	0	-	0	-	0
199 TM	TM	10	+	-	0	-	0	-	0	-	0	-	0	-	0	-	0	-	0	-	0
20 TM	TM	2	+	-	0	-	1	-	0	+	1	-	0	-	0	-	0	-	0	-	0
20 TM	TM	3	+	-	0	-	1	-	0	-	1	-	0	-	0	-	0	-	0	-	0
20 TM	TM	4	+	-	0	+	1	-	0	-	1	-	0	-	0	-	0	-	0	-	0
20 TM	TM	6	+	-	0	+	1	-	0	-	1	-	0	-	0	-	0	-	0	-	0
20 TM	TM	10	+	-	0	-	1	-	0	-	1	-	0	-	0	-	0	-	0	-	0
200 TM	TM	2	+	-	0	+	1	-	0	-	0	-	0	-	0	-	0	-	0	-	0
200 TM	TM	3	+	-	0	-	1	-	0	-	0	-	0	-	0	-	0	-	0	-	0
200 TM	TM	4	+	-	0	-	1	-	0	-	0	-	0	-	0	-	0	-	0	-	0
200 TM	TM	6	+	-	0	-	1	-	0	-	0	-	0	-	0	-	0	-	0	-	0
200 TM	TM	10	+	-	0	-	1	-	0	-	0	-	0	-	0	-	0	-	0	-	0
201 TM	TM	2	+	-	0	-	0	-	0	+	1	-	0	-	0	-	0	-	0	-	0
201 TM	TM	3	+	-	0	-	0	-	0	-	1	-	0	-	0	-	0	-	0	-	0
201 TM	TM	4	+	-	0	-	0	-	0	-	1	-	0	-	0	-	0	-	0	-	0
201 TM	TM	6	+	-	0	-	0	-	0	-	1	-	0	-	0	-	0	-	0	-	0
201 TM	TM	10	+	-	0	-	0	-	0	-	1	-	0	-	0	-	0	-	0	-	0
202 TM	TM	2	+	-	0	+	1	-	0	-	0	-	0	-	0	-	0	-	0	-	0
202 TM	TM	3	+	-	0	-	1	-	0	-	0	-	0	-	0	-	0	-	0	-	0
202 TM	TM	4	+	-	0	-	1	-	0	-	0	-	0	-	0	-	0	-	0	-	0
202 TM	TM	6	+	-	0	-	1	-	0	-	0	-	0	-	0	-	0	-	0	-	0
202 TM	TM	10	+	-	0	-	1	-	0	-	0	-	0	-	0	-	0	-	0	-	0
205 TM	TM	2	+	-	0	-	0	-	0	-	0	-	0	-	0	-	0	-	0	-	0
205 TM	TM	3	+	-	0	-	0	-	0	-	0	-	0	-	0	-	0	-	0	-	0
205 TM	TM	4	+	-	0	-		-	0	-	0	-	0	-	0	-	0	-	0	-	0
205 TM	TM	6	+	-	0	-	0	-	0	-	0	-	0	-	0	-	0	-	0	-	0
205 TM	TM	10	+	-	0	-	0	-	0	-	0	-	0	-	0	-	0	-	0	-	0
206 TM	TM	2	+	-	0	-	0	-	0	-	0	-	0	-	0	-	0	-	0	-	0
206 TM	TM	3	+	-	0	-	0	-	0	-	0	-	0	-	0	-	0	-	0	-	0
206 TM	TM	4	+	-	0	-	0	-	0	-	0	-	0	-	0	-	0	-	0	-	0
206 TM	TM	6	+	-	0	-	0	-	0	-	0	-	0	-	0	-	0	-	0	-	0
206 TM	TM	10	+	-	0	-	0	-	0	-	0	-	0	-	0	-	0	-	0	-	0
207 TM	TM	2	+	-	0	-	0	-	0	-	1	-	0	-	0	-	0	-	0	-	0
207 TM	TM	3	+	-	0	-	0	-	0	-	1	-	0	-	0	-	0	-	0	-	0
207 TM	TM	4	+	-	0	-	0	-	0	-	1	-	0	-	0	-	0	-	0	-	0
207 TM	TM	6	+	-	0	-	0	-	0	+	1	-	0	-	0	-	0	-	0	-	0
207 TM	TM	10	+	-	0	-	0	-	0	-	1	-	0	-	0	-	0	-	0	-	0
208 TM	TM	2	+	-	0	-	0	-	0	-	0	-	0	-	0	-	0	+	1	-	0
208 TM	TM	3	+	-	0	-	0	-	0	-	0	-	0	-	0	-	0	-	1	-	0
208 TM	TM	4	+	-	0	-	0	-	0	-	0	-	0	-	0	-	0	-	1	-	0
208 TM	TM	6	+	-	0	-	0	-	0	-	0	-	0	-	0	-	0	-	1	-	0
208 TM	TM	10	+	-	0	-	0	-	0	-	0	-	0	-	0	-	0	-	1	-	0
112 EE	EE	1	+	-	0	+	1	-	0	+	1	-	0	-	0	-	0	-	0	-	0
112 EE	EE	3	+	-	0	+	1	-	0	-	1	-	0	-	0	-	0	-	0	-	0
112 EE	EE	4	+	-	0	-	1	-	0	-	1	-	0	-	0	-	0	-	0	-	0
112 EE	EE	5	+	-	0	+	1	-	0	-	1	-	0	-	0	-	0	-	0	-	0
112 EE	EE	6	+	-	0	-	1	-	0	-	1	-	0	-	0	-	0	-	0	-	0
112 EE	EE	7	+	-	0	-	1	-	0	-	1	-	0	-	0	-	0	-	0	-	0
112 EE	EE	8	+	-	0	-	1	-	0	-	1	-	0	-	0	-	0	-	0	-	0
112 EE	EE	9	+	-	0	-	1	-	0	-	1	-	0	-	0	-	0	-	0	-	0
112 EE	EE	10	+	-	0	-	1	-	0	+	1	-	0	-	0	-	0	-	0	-	0
209 TM	TM	2	+	-	0	-	0	-	0	-	0	-	0	-	0	-	0	-	0	-	0
209 TM	TM	3	+	-	0	-	0	-	0	-	0	-	0	-	0	-	0	-	0	-	0
209 TM	TM	4	+	-	0	-	0	-	0	-	0	-	0	-	0	-	0	-	0	-	0
209 TM	TM	6	+	-	0	-	0	-	0	-	0	-	0	-	0	-	0	-	0	-	0
209 TM	TM	10	+	-	0	-	0	-	0	-	0	-	0	-	0	-	0	-	0	-	0
210 TM	TM	2	+	-	0	-	0	-	0	-	0	-	0	-	0	-	0	-	1	-	0
210 TM	TM	3	+	-	0	-	0	-	0	-	0	-	0	-	0	-	0	+	1	-	0
210 TM	TM	4	+	-	0	-	0	-	0	-	0	-	0	-	0	-	0	-	1	-	0
210 TM	TM	6	+	-	0	-	0	-	0	-	0	-	0	-	0	-	0	-	1	-	0
210 TM	TM	10	+	-	0	-	0	-	0	-	0	-	0	-	0	-	0	-	1	-	0
211 TM	TM	2	+	-	0	-	0	-	0	-	0	-	0	-	0	-	0	-	0	-	0
211 TM	TM	3	+	-	0	-	0	-	0	-	0	-	0	-	0	-	0	-	0	-	0
211 TM	TM	4	+	-	0	-	0	-	0	-	0	-	0	-	0	-	0	-	0	-	0
211 TM	TM	6	+	-	0	-	0	-	0	-	0	-	0	-	0	-	0	-	0	-	0
211 TM	TM	10	+	-	0	-	0	-	0	-	0	-	0	-	0	-	0	-	0	-	0
212 TM	TM	2	+	-	0	-	0	-	0	-	0	-	0	-	0	-	0	-	0	-	0
212 TM	TM	3	+	-	0	-	0	-	0	-	0	-	0	-	0	-	0	-	0	-	0
212 TM	TM	4	+	-	0	-	0	-	0	-	0	-	0	-	0	-	0	-	0	-	0
212 TM	TM	6	+	-	0	-	0	-	0	-	0	-	0	-	0	-	0	-	0	-	0
212 TM	TM	10	+	-	0	-	0	-	0	-	0	-	0	-	0	-	0	-	0	-	0
119 EE	EE	1	+	-	0	+	1	-	0	+	1	-	1	-	0	-	0	+	1	-	0
119 EE	EE	3	+	-	0	+	1	-	0	+	1	+	1	-	0	-	0	-	1	-	0
119 EE	EE	4	+	-	0	-	1	-	0	-	1	-	1	-	0	-	0	-	1	-	0
119 EE	EE	5	+	-	0	+	1	-	0	+	1	+	1	-	0	-	0	-	1	-	0
119 EE	EE	6	+	-	0	+	1	-	0	+	1	+	1	-	0	-	0	-	1	-	0
119 EE	EE	7	+	-	0	+	1	-	0	+	1	-	1	-	0	-	0	-	1	-	0
119 EE	EE	8	+	-	0	-	1	-	0	+	1	-	1	-	0	-	0	-	1	-	0
119 EE	EE	9	+	-	0	+	1	-	0	+	1	-	1	-	0	-	0	-	1	-	0
119 EE	EE	10	+	-	0	-	1	-	0	-	1	-	1	-	0	-	0	+	1	-	0
120 EE	EE	1	+	-	0	+	1	-	0	+	1	-	0	-	0	-	0	+	1	-	0
120 EE	EE	3	+	-	0	+	1	-	0	+	1	-	0	-	0	-	0	+	1	-	0
120 EE	EE	4	+	-	0	-	1	-	0	-	1	-	0	-	0	-	0	-	1	-	0
120 EE	EE	5	+	-	0	+	1	-	0	-	1	-	0	-	0	-	0	-	1	-	0
120 EE	EE	6	+	-	0	+	1	-	0	-	1	-	0	-	0	-	0	-	1	-	0
120 EE	EE	7	+	-	0	+	1	-	0	-	1	-	0	-	0	-	0	-	1	-	0
120 EE	EE	8	+	-	0	+	1	-	0	-	1	-	0	-	0	-	0	+	1	-	0
120 EE	EE	9	+	-	0	+	1	-	0	-	1	-	0	-	0	-	0	-	1	-	0
120 EE	EE	10	+	-	0	+	1	-	0	+	1	-	0	-	0	-	0	-	1	-	0
121 EE	EE	1	+	-	0	+	1	-	0	+	1	-	0	-	0	-	0	-	1	-	0
121 EE	EE	3	+	-	0	-	1	-	0	+	1	-	0	-	0	-	0	-	1	-	0
121 EE	EE	4	+	-	0	-	1	-	0	-	1	-	0	-	0	-	0	-	1	-	0
121 EE	EE	5	+	-	0	+	1	-	0	-	1	-	0	-	0	-	0	-	1	-	0
121 EE	EE	6	+	-	0	+	1	-	0	+	1	-	0	-	0	-	0	-	1	-	0
121 EE	EE	7	+	-	0	+	1	-	0	-	1	-	0	-	0	-	0	-	1	-	0
121 EE	EE	8	+	-	0	-	1	-	0	+	1	-	0	-	0	-	0	-	1	-	0
121 EE	EE	9	+	-	0	+	1	-	0	+	1	-	0	-	0	-	0	-	1	-	0
121 EE	EE	10	+	-	0	-	1	-	0	+	1	-	0	-	0	-	0	+	1	-	0
122 EE	EE	1	+	-	0	+	1	-	0	+	1	-	0	-	0	-	0	+	1	-	0
122 EE	EE	3	+	-	0	+	1	-	0	+	1	-	0	-	0	-	0	-	1	-	0
122 EE	EE	4	+	-	0	-	1	-	0	-	1	-	0	-	0	-	0	-	1	-	0
122 EE	EE	5	+	-	0	+	1	-	0	+	1	-	0	-	0	-	0	-	1	-	0
122 EE	EE	6	+	-	0	+	1	-	0	+	1	-	0	-	0	-	0	-	1	-	0
122 EE	EE	7	+	-	0	+	1	-	0	+	1	-	0	-	0	-	0	-	1	-	0
122 EE	EE	8	+	-	0	-	1	-	0	+	1	-	0	-	0	-	0	-	1	-	0
122 EE	EE	9	+	-	0	-	1	-	0	+	1	-	0	-	0	-	0	-	1	-	0
122 EE	EE	10	+	-	0	-	1	-	0	-	1	-	0	-	0	-	0	-	1	-	0
123 SV	SV	1	+	+	1	-	0	-	0	+	1	-	1	-	0	-	0	-	0	-	0
123 SV	SV	3	+	-	1	-	0	-	0	+	1	-	1	-	0	-	0	-	0	-	0
123 SV	SV	4	+	-	1	-	0	-	0	-	1	-	1	-	0	-	0	-	0	-	0
123 SV	SV	5	+	-	1	-	0	-	0	-	1	+	1	-	0	-	0	-	0	-	0
123 SV	SV	6	+	-	1	-	0	-	0	-	1	+	1	-	0	-	0	-	0	-	0
123 SV	SV	7	+	+	1	-	0	-	0	-	1	+	1	-	0	-	0	-	0	-	0
123 SV	SV	8	+	-	1	-	0	-	0	+	1	-	1	-	0	-	0	-	0	-	0
123 SV	SV	9	+	-	1	-	0	-	0	-	1	-	1	-	0	-	0	-	0	-	0
123 SV	SV	10	-	n.a.	1	n.a.	0	n.a.	0	n.a.	1	n.a.	1	n.a.	0	n.a.	0	n.a.	0	n.a.	0
124 SV	SV	1	+	-	1	+	1	-	0	+	1	-	0	-	0	-	0	-	0	-	0
124 SV	SV	3	+	+	1	-	1	-	0	-	1	-	0	-	0	-	0	-	0	-	0
124 SV	SV	4	+	-	1	-	1	-	0	-	1	-	0	-	0	-	0	-	0	-	0
124 SV	SV	5	+	+	1	+	1	-	0	-	1	-	0	-	0	-	0	-	0	-	0
124 SV	SV	6	+	+	1	-	1	-	0	-	1	-	0	-	0	-	0	-	0	-	0
124 SV	SV	7	+	+	1	-	1	-	0	-	1	-	0	-	0	-	0	-	0	-	0
124 SV	SV	8	+	+	1	-	1	-	0	+	1	-	0	-	0	-	0	-	0	-	0
124 SV	SV	9	+	+	1	-	1	-	0	-	1	-	0	-	0	-	0	-	0	-	0
124 SV	SV	10	+	-	1	-	1	-	0	-	1	-	0	-	0	-	0	-	0	-	0
125 SV	SV	1	+	-	0	+	1	-	0	-	1	-	0	-	0	-	0	-	0	-	0
125 SV	SV	3	+	-	0	+	1	-	0	-	1	-	0	-	0	-	0	-	0	-	0
125 SV	SV	4	-	n.a.	0	n.a.	1	n.a.	0	n.a.	1	n.a.	0	n.a.	0	n.a.	0	n.a.	0	n.a.	0
125 SV	SV	5	-	n.a.	0	n.a.	1	n.a.	0	n.a.	1	n.a.	0	n.a.	0	n.a.	0	n.a.	0	n.a.	0
125 SV	SV	6	+	-	0	+	1	-	0	+	1	-	0	-	0	-	0	-	0	-	0
125 SV	SV	7	-	n.a.	0	n.a.	1	n.a.	0	n.a.	1	n.a.	0	n.a.	0	n.a.	0	n.a.	0	n.a.	0
125 SV	SV	8	-	n.a.	0	n.a.	1	n.a.	0	n.a.	1	n.a.	0	n.a.	0	n.a.	0	n.a.	0	n.a.	0
125 SV	SV	9	-	n.a.	0	n.a.	1	n.a.	0	n.a.	1	n.a.	0	n.a.	0	n.a.	0	n.a.	0	n.a.	0
126 SV	SV	10	-	n.a.	0	n.a.	1	n.a.	0	n.a.	1	n.a.	0	n.a.	0	n.a.	0	n.a.	0	n.a.	0
126 EE	EE	1	+	-	0	+	1	-	0	+	1	-	0	-	0	-	1	-	0	-	0
126 EE	EE	3	+	-	0	+	1	-	0	+	1	-	0	-	0	+	1	-	0	-	0
126 EE	EE	4	+	-	0	-	1	-	0	-	1	-	0	-	0	-	1	-	0	-	0
126 EE	EE	5	+	-	0	+	1	-	0	+	1	-	0	-	0	+	1	-	0	-	0
126 EE	EE	6	+	-	0	+	1	-	0	+	1	-	0	-	0	+	1	-	0	-	0
126 EE	EE	7	+	-	0	+	1	-	0	+	1	-	0	-	0	+	1	-	0	-	0
126 EE	EE	8	+	-	0	+	1	-	0	+	1	-	0	-	0	-	1	-	0	-	0
126 EE	EE	9	+	-	0	+	1	-	0	+	1	-	0	-	0	+	1	-	0	-	0
126 EE	EE	10	+	-	0	+	1	-	0	-	1	-	0	-	0	-	1	-	0	-	0
127 EE	EE	1	+	+	1	+	1	-	0	+	1	-	0	-	0	-	0	-	0	-	0
127 EE	EE	3	+	+	1	+	1	-	0	+	1	-	0	-	0	-	0	-	0	-	0
127 EE	EE	4	+	-	1	-	1	-	0	-	1	-	0	-	0	-	0	-	0	-	0
127 EE	EE	5	+	+	1	+	1	-	0	+	1	-	0	-	0	-	0	-	0	-	0
127 EE	EE	6	+	+	1	+	1	-	0	+	1	-	0	-	0	-	0	-	0	-	0
127 EE	EE	7	+	+	1	+	1	-	0	-	1	-	0	-	0	-	0	-	0	-	0
127 EE	EE	8	+	+	1	+	1	-	0	+	1	-	0	-	0	-	0	-	0	-	0
127 EE	EE	9	+	+	1	+	1	-	0	-	1	-	0	-	0	-	0	-	0	-	0
127 EE	EE	10	+	-	1	+	1	-	0	-	1	-	0	-	0	-	0	-	0	-	0
229 TM	TM	2	+	-		+	1	-	0	+	1	-	0	-	0	-	0	-	0	-	0
229 TM	TM	3	+	-		-	1	-	0	-	1	-	0	-	0	-	0	-	0	-	0
229 TM	TM	4	+	-		-	1	-	0	-	1	-	0	-	0	-	0	-	0	-	0
229 TM	TM	6	+	-		-	1	-	0	-	1	-	0	-	0	-	0	-	0	-	0
229 TM	TM	10	+	-		-	1	-	0	-	1	-	0	-	0	-	0	-	0	-	0
129 EE	EE	1	+	-	0	-	1	-	0	+	1	-	0	-	0	-	0	-	0	-	0
129 EE	EE	3	+	-	0	-	1	-	0	+	1	-	0	-	0	-	0	-	0	-	0
129 EE	EE	4	-	n.a.	0	n.a.	1	n.a.	0	n.a.	1	n.a.	0	n.a.	0	n.a.	0	n.a.	0	n.a.	0
129 EE	EE	5	+	-	0	+	1	-	0	+	1	-	0	-	0	-	0	-	0	-	0
129 EE	EE	6	-	n.a.	0	n.a.	1	n.a.	0	n.a.	1	n.a.	0	n.a.	0	n.a.	0	n.a.	0	n.a.	0
129 EE	EE	7	+	-	0	+	1	-	0	+	1	-	0	-	0	-	0	-	0	-	0
129 EE	EE	8	+	-	0	-	1	-	0	+	1	-	0	-	0	-	0	-	0	-	0
129 EE	EE	9	+	-	0	+	1	-	0	+	1	-	0	-	0	-	0	-	0	-	0
129 EE	EE	10	-	n.a.	0	n.a.	1	n.a.	0	n.a.	1	n.a.	0	n.a.	0	n.a.	0	n.a.	0	n.a.	0
130 EE	EE	1	+	-	0	-	1	-	0	-	0	-	0	-	0	-	0	-	1	-	0
130 EE	EE	3	+	-	0	-	1	-	0	-	0	-	0	-	0	-	0	+	1	-	0
130 EE	EE	4	-	n.a.	0	n.a.	1	n.a.	0	n.a.	0	n.a.	0	n.a.	0	n.a.	0	n.a.	1	n.a.	0
130 EE	EE	5	-	n.a.	0	n.a.	1	n.a.	0	n.a.	0	n.a.	0	n.a.	0	n.a.	0	n.a.	1	n.a.	0
130 EE	EE	6	-	n.a.	0	n.a.	1	n.a.	0	n.a.	0	n.a.	0	n.a.	0	n.a.	0	n.a.	1	n.a.	0
130 EE	EE	7	-	n.a.	0	n.a.	1	n.a.	0	n.a.	0	n.a.	0	n.a.	0	n.a.	0	n.a.	1	n.a.	0
130 EE	EE	8	+	-	0	+	1	-	0	-	0	-	0	-	0	-	0	-	1	-	0
130 EE	EE	9	-	n.a.	0	n.a.	1	n.a.	0	n.a.	0	n.a.	0	n.a.	0	n.a.	0	n.a.	1	n.a.	0
130 EE	EE	10	-	n.a.	0	n.a.	1	n.a.	0	n.a.	0	n.a.	0	n.a.	0	n.a.	0	n.a.	1	n.a.	0
131 EE	EE	1	+	-	0	+	1	-	0	+	1	-	0	-	0	-	0	-	0	-	0
131 EE	EE	3	+	-	0	+	1	-	0	+	1	-	0	-	0	-	0	-	0	-	0
131 EE	EE	4	+	-	0	-	1	-	0	-	1	-	0	-	0	-	0	-	0	-	0
131 EE	EE	5	+	-	0	+	1	-	0	+	1	-	0	-	0	-	0	-	0	-	0
131 EE	EE	6	+	-	0	+	1	-	0	+	1	-	0	-	0	-	0	-	0	-	0
131 EE	EE	7	+	-	0	+	1	-	0	+	1	-	0	-	0	-	0	-	0	-	0
131 EE	EE	8	+	-	0	+	1	-	0	+	1	-	0	-	0	-	0	-	0	-	0
131 EE	EE	9	+	-	0	+	1	-	0	+	1	-	0	-	0	-	0	-	0	-	0
131 EE	EE	10	+	-	0	+	1	-	0	+	1	-	0	-	0	-	0	-	0	-	0
132 EE	EE	1	+	-	0	+	1	-	0	+	1	-	0	-	0	-	0	+	1	-	0
132 EE	EE	3	+	-	0	+	1	-	0	+	1	-	0	-	0	-	0	-	1	-	0
132 EE	EE	4	+	-	0	-	1	-	0	-	1	-	0	-	0	-	0	-	1	-	0
132 EE	EE	5	+	-	0	+	1	-	0	-	1	-	0	-	0	-	0	-	1	-	0
132 EE	EE	6	+	-	0	+	1	-	0	-	1	-	0	-	0	-	0	-	1	-	0
132 EE	EE	7	+	-	0	+	1	-	0	-	1	-	0	-	0	-	0	-	1	-	0
132 EE	EE	8	+	-	0	-	1	-	0	+	1	-	0	-	0	-	0	+	1	-	0
132 EE	EE	9	+	-	0	+	1	-	0	+	1	-	0	-	0	-	0	-	1	-	0
132 EE	EE	10	+	-	0	-	1	-	0	-	1	-	0	-	0	-	0	-	1	-	0
133 EE	EE	1	+	+	1	+	1	-	0	+	1	-	0	-	0	-	0	-	1	-	0
133 EE	EE	3	+	-	1	+	1	-	0	+	1	-	0	-	0	-	0	-	1	-	0
133 EE	EE	4	+	-	1	-	1	-	0	-	1	-	0	-	0	-	0	-	1	-	0
133 EE	EE	5	+	-	1	+	1	-	0	+	1	-	0	-	0	-	0	-	1	-	0
133 EE	EE	6	+	-	1	+	1	-	0	+	1	-	0	-	0	-	0	-	1	-	0
133 EE	EE	7	+	+	1	+	1	-	0	+	1	-	0	-	0	-	0	-	1	-	0
133 EE	EE	8	+	-	1	-	1	-	0	-	1	-	0	-	0	-	0	+	1	-	0
133 EE	EE	9	+	-	1	+	1	-	0	+	1	-	0	-	0	-	0	-	1	-	0
133 EE	EE	10	+	-	1	-	1	-	0	-	1	-	0	-	0	-	0	-	1	-	0
134 EE	EE	1	+	+	1	+	1	-	0	+	1	-	0	-	0	-	0	+	1	-	0
134 EE	EE	3	+	-	1	-	1	-	0	-	1	-	0	-	0	-	0	+	1	-	0
134 EE	EE	4	+	-	1	-	1	-	0	-	1	-	0	-	0	-	0	-	1	-	0
134 EE	EE	5	+	-	1	-	1	-	0	-	1	-	0	-	0	-	0	+	1	-	0
134 EE	EE	6	+	-	1	-	1	-	0	-	1	-	0	-	0	-	0	+	1	-	0
134 EE	EE	7	+	-	1	-	1	-	0	+	1	-	0	-	0	-	0	-	1	-	0
134 EE	EE	8	+	-	1	-	1	-	0	+	1	-	0	-	0	-	0	+	1	-	0
134 EE	EE	9	+	-	1	-	1	-	0	-	1	-	0	-	0	-	0	-	1	-	0
134 EE	EE	10	+	-	1	-	1	-	0	-	1	-	0	-	0	-	0	+	1	-	0
135 EE	EE	1	+	+	1	+	1	-	0	+	1	-	0	-	0	-	0	+	1	-	0
135 EE	EE	3	+	-	1	+	1	-	0	+	1	-	0	-	0	-	0	+	1	-	0
135 EE	EE	4	+	-	1	-	1	-	0	-	1	-	0	-	0	-	0	-	1	-	0
135 EE	EE	5	+	-	1	+	1	-	0	-	1	-	0	-	0	-	0	-	1	-	0
135 EE	EE	6	+	-	1	+	1	-	0	-	1	-	0	-	0	-	0	-	1	-	0
135 EE	EE	7	+	+	1	+	1	-	0	-	1	-	0	-	0	-	0	-	1	-	0
135 EE	EE	8	+	+	1	+	1	-	0	-	1	-	0	-	0	-	0	-	1	-	0
135 EE	EE	9	+	-	1	+	1	-	0	-	1	-	0	-	0	-	0	-	1	-	0
135 EE	EE	10	+	-	1	+	1	-	0	-	1	-	0	-	0	-	0	-	1	-	0
136 SV	SV	1	+	+	1	+	1	-	0	+	1	-	0	-	0	-	0	-	0	-	0
136 SV	SV	3	+	-	1	-	1	-	0	-	1	-	0	-	0	-	0	-	0	-	0
136 SV	SV	4	+	-	1	-	1	-	0	-	1	-	0	-	0	-	0	-	0	-	0
136 SV	SV	5	+	+	1	-	1	-	0	-	1	-	0	-	0	-	0	-	0	-	0
136 SV	SV	6	+	-	1	-	1	-	0	-	1	-	0	-	0	-	0	-	0	-	0
136 SV	SV	7	+	+	1	-	1	-	0	-	1	-	0	-	0	-	0	-	0	-	0
136 SV	SV	8	+	-	1	-	1	-	0	+	1	-	0	-	0	-	0	-	0	-	0
136 SV	SV	9	+	-	1	-	1	-	0	-	1	-	0	-	0	-	0	-	0	-	0
136 SV	SV	10	+	-	1	-	1	-	0	-	1	-	0	-	0	-	0	-	0	-	0
137 EE	EE	1	+	+	1	+	1	-	0	+	1	-	1	-	0	-	0	-	0	-	0
137 EE	EE	3	+	+	1	+	1	-	0	-	1	-	1	-	0	-	0	-	0	-	0
137 EE	EE	4	+	+	1	+	1	-	0	-	1	-	1	-	0	-	0	-	0	-	0
137 EE	EE	5	+	+	1	+	1	-	0	-	1	-	1	-	0	-	0	-	0	-	0
137 EE	EE	6	+	+	1	+	1	-	0	-	1	+	1	-	0	-	0	-	0	-	0
137 EE	EE	7	+	+	1	+	1	-	0	-	1	-	1	-	0	-	0	-	0	-	0
137 EE	EE	8	+	+	1	+	1	-	0	-	1	-	1	-	0	-	0	-	0	-	0
137 EE	EE	9	+	+	1	+	1	-	0	-	1	-	1	-	0	-	0	-	0	-	0
137 EE	EE	10	+	+	1	+	1	-	0	-	1	-	1	-	0	-	0	-	0	-	0
138 EE	EE	1	+	-	1	+	1	-	0	-	0	-	0	-	0	-	0	-	0	-	0
138 EE	EE	3	+	+	1	-	1	-	0	-	0	-	0	-	0	-	0	-	0	-	0
138 EE	EE	4	+	-	1	-	1	-	0	-	0	-	0	-	0	-	0	-	0	-	0
138 EE	EE	5	+	+	1	+	1	-	0	-	0	-	0	-	0	-	0	-	0	-	0
138 EE	EE	6	+	+	1	+	1	-	0	-	0	-	0	-	0	-	0	-	0	-	0
138 EE	EE	7	+	-	1	-	1	-	0	-	0	-	0	-	0	-	0	-	0	-	0
138 EE	EE	8	+	-	1	-	1	-	0	-	0	-	0	-	0	-	0	-	0	-	0
138 EE	EE	9	+	+	1	-	1	-	0	-	0	-	0	-	0	-	0	-	0	-	0
138 EE	EE	10	+	+	1	-	1	-	0	-	0	-	0	-	0	-	0	-	0	-	0
139 EE	EE	1	+	-	0	+	1	-	0	-	0	-	0	-	0	-	0	+	1	-	0
139 EE	EE	3	+	-	0	-	1	-	0	-	0	-	0	-	0	-	0	-	1	-	0
139 EE	EE	4	+	-	0	-	1	-	0	-	0	-	0	-	0	-	0	-	1	-	0
139 EE	EE	5	+	-	0	+	1	-	0	-	0	-	0	-	0	-	0	-	1	-	0
139 EE	EE	6	+	-	0	-	1	-	0	-	0	-	0	-	0	-	0	-	1	-	0
139 EE	EE	7	+	-	0	-	1	-	0	-	0	-	0	-	0	-	0	-	1	-	0
139 EE	EE	8	+	-	0	-	1	-	0	-	0	-	0	-	0	-	0	-	1	-	0
139 EE	EE	9	+	-	0	-	1	-	0	-	0	-	0	-	0	-	0	-	1	-	0
139 EE	EE	10	+	-	0	-	1	-	0	-	0	-	0	-	0	-	0	-	1	-	0
140 EE	EE	1	+	-	0	-	1	-	0	+	1	-	0	-	0	-	0	-	0	-	0
140 EE	EE	3	+	-	0	-	1	-	0	+	1	-	0	-	0	-	0	-	0	-	0
140 EE	EE	4	+	-	0	-	1	-	0	+	1	-	0	-	0	-	0	-	0	-	0
140 EE	EE	5	+	-	0	+	1	-	0	+	1	-	0	-	0	-	0	-	0	-	0
140 EE	EE	6	+	-	0	+	1	-	0	+	1	-	0	-	0	-	0	-	0	-	0
140 EE	EE	7	+	-	0	-	1	-	0	+	1	-	0	-	0	-	0	-	0	-	0
140 EE	EE	8	+	-	0	-	1	-	0	+	1	-	0	-	0	-	0	-	0	-	0
140 EE	EE	9	+	-	0	-	1	-	0	+	1	-	0	-	0	-	0	-	0	-	0
140 EE	EE	10	+	-	0	-	1	-	0	+	1	-	0	-	0	-	0	-	0	-	0
141 EE	EE	1	+	-	0	+	1	-	0	+	1	-	0	-	0	-	0	-	0	-	0
141 EE	EE	3	+	-	0	-	1	-	0	-	1	-	0	-	0	-	0	-	0	-	0
141 EE	EE	4	+	-	0	-	1	-	0	-	1	-	0	-	0	-	0	-	0	-	0
141 EE	EE	5	+	-	0	+	1	-	0	-	1	-	0	-	0	-	0	-	0	-	0
141 EE	EE	6	+	-	0	-	1	-	0	-	1	-	0	-	0	-	0	-	0	-	0
141 EE	EE	7	+	-	0	+	1	-	0	+	1	-	0	-	0	-	0	-	0	-	0
141 EE	EE	8	+	-	0	-	1	-	0	-	1	-	0	-	0	-	0	-	0	-	0
141 EE	EE	9	+	-	0	-	1	-	0	-	1	-	0	-	0	-	0	-	0	-	0
141 EE	EE	10	+	-	0	-	1	-	0	+	1	-	0	-	0	-	0	-	0	-	0
142 EE	EE	1	+	-	0	+	1	-	0	+	1	-	0	-	0	-	0	-	0	-	0
142 EE	EE	3	+	-	0	+	1	-	0	+	1	-	0	-	0	-	0	-	0	-	0
142 EE	EE	4	+	-	0	+	1	-	0	-	1	-	0	-	0	-	0	-	0	-	0
142 EE	EE	5	+	-	0	+	1	-	0	+	1	-	0	-	0	-	0	-	0	-	0
142 EE	EE	6	+	-	0	+	1	-	0	+	1	-	0	-	0	-	0	-	0	-	0
142 EE	EE	7	+	-	0	+	1	-	0	+	1	-	0	-	0	-	0	-	0	-	0
142 EE	EE	8	+	-	0	+	1	-	0	+	1	-	0	-	0	-	0	-	0	-	0
142 EE	EE	9	+	-	0	+	1	-	0	+	1	-	0	-	0	-	0	-	0	-	0
142 EE	EE	10	+	-	0	-	1	-	0	+	1	-	0	-	0	-	0	-	0	-	0
143 EE	EE	1	+	-	0	+	1	-	0	+	1	-	0	-	0	-	0	-	0	-	0
143 EE	EE	3	+	-	0	+	1	-	0	+	1	-	0	-	0	-	0	-	0	-	0
143 EE	EE	4	+	-	0	+	1	-	0	-	1	-	0	-	0	-	0	-	0	-	0
143 EE	EE	5	+	-	0	+	1	-	0	+	1	-	0	-	0	-	0	-	0	-	0
143 EE	EE	6	+	-	0	+	1	-	0	+	1	-	0	-	0	-	0	-	0	-	0
143 EE	EE	7	+	-	0	+	1	-	0	+	1	-	0	-	0	-	0	-	0	-	0
143 EE	EE	8	-	n.a.	0	n.a.	1	n.a.	0	n.a.	1	n.a.	0	n.a.	0	n.a.	0	n.a.	0	n.a.	0
143 EE	EE	9	+	-	0	+	1	-	0	+	1	-	0	-	0	-	0	-	0	-	0
143 EE	EE	10	+	-	0	+	1	-	0	+	1	-	0	-	0	-	0	-	0	-	0
144 EE	EE	1	+	-	0	+	1	-	0	+	1	-	0	-	0	-	0	-	0	-	0
144 EE	EE	3	+	-	0	+	1	-	0	+	1	-	0	-	0	-	0	-	0	-	0
144 EE	EE	4	+	-	0	-	1	-	0	-	1	-	0	-	0	-	0	-	0	-	0
144 EE	EE	5	+	-	0	-	1	-	0	-	1	-	0	-	0	-	0	-	0	-	0
144 EE	EE	6	+	-	0	-	1	-	0	-	1	-	0	-	0	-	0	-	0	-	0
144 EE	EE	7	+	-	0	-	1	-	0	-	1	-	0	-	0	-	0	-	0	-	0
144 EE	EE	8	-	n.a.	0	n.a.	1	n.a.	0	n.a.	1	n.a.	0	n.a.	0	n.a.	0	n.a.	0	n.a.	0
144 EE	EE	9	+	-	0	+	1	-	0	+	1	-	0	-	0	-	0	-	0	-	0
144 EE	EE	10	+	-	0	-	1	-	0	+	1	-	0	-	0	-	0	-	0	-	0
230 TM	TM	2	+	-		-	0	-	0	+	1	-	0	-	0	-	0	-	0	-	0
230 TM	TM	3	+	-		-	0	-	0	-	1	-	0	-	0	-	0	-	0	-	0
230 TM	TM	4	+	-		-	0	-	0	-	1	-	0	-	0	-	0	-	0	-	0
230 TM	TM	6	+	-		-	0	-	0	-	1	-	0	-	0	-	0	-	0	-	0
230 TM	TM	10	+	-		-	0	-	0	-	1	-	0	-	0	-	0	-	0	-	0
146 SV	SV	1	+	-	1	+	1	-	0	+	1	-	1	-	0	-	0	-	0	-	0
146 SV	SV	3	+	-	1	-	1	-	0	+	1	-	1	-	0	-	0	-	0	-	0
146 SV	SV	4	+	+	1	-	1	-	0	-	1	+	1	-	0	-	0	-	0	-	0
146 SV	SV	5	+	+	1	+	1	-	0	-	1	+	1	-	0	-	0	-	0	-	0
146 SV	SV	6	+	+	1	+	1	-	0	-	1	-	1	-	0	-	0	-	0	-	0
146 SV	SV	7	+	+	1	-	1	-	0	-	1	+	1	-	0	-	0	-	0	-	0
146 SV	SV	8	+	-	1	-	1	-	0	-	1	-	1	-	0	-	0	-	0	-	0
146 SV	SV	9	+	-	1	-	1	-	0	-	1	-	1	-	0	-	0	-	0	-	0
146 SV	SV	10	+	-	1	+	1	-	0	-	1	-	1	-	0	-	0	-	0	-	0
25 TM	TM	2	+	-	0	+	1	-	0	+	1	-	0	-	0	-	0	-	0	-	0
25 TM	TM	3	+	-	0	-	1	-	0	-	1	-	0	-	0	-	0	-	0	-	0
25 TM	TM	4	-	n.a.	0	n.a.	1	n.a.	0	n.a.	1	n.a.	0	n.a.	0	n.a.	0	n.a.	0	n.a.	0
25 TM	TM	6	-	n.a.	0	n.a.	1	n.a.	0	n.a.	1	n.a.	0	n.a.	0	n.a.	0	n.a.	0	n.a.	0
25 TM	TM	10	+	-	0	-	1	-	0	-	1	-	0	-	0	-	0	-	0	-	0
254 TM	TM	2	+	-		-	0	-	0	+	1	-	0	-	0	-	0	-	0	-	0
254 TM	TM	3	+	-		-	0	-	0	-	1	-	0	-	0	-	0	-	0	-	0
254 TM	TM	6	+	-		-	0	-	0	-	1	-	0	-	0	-	0	-	0	-	0
254 TM	TM	10	+	-		-	0	-	0	-	1	-	0	-	0	-	0	-	0	-	0
254TM	TM	4	+	-		-	0	-	0	-	1	-	0	-	0	-	0	-	0	-	0
26 TM	TM	2	+	-	0	-	1	-	0	+	1	-	0	-	0	-	0	-	1	-	0
26 TM	TM	3	+	-	0	-	1	-	0	+	1	-	0	-	0	-	0	+	1	-	0
26 TM	TM	4	+	-	0	+	1	-	0	-	1	-	0	-	0	-	0	-	1	-	0
26 TM	TM	6	+	-	0	-	1	-	0	-	1	-	0	-	0	-	0	-	1	-	0
26 TM	TM	10	+	-	0	-	1	-	0	-	1	-	0	-	0	-	0	-	1	-	0
263 TM	TM	2	+	-	0	-	0	-	0	-	0	-	0	-	0	-	0	-	0	-	0
263 TM	TM	3	+	-	0	-	0	-	0	-	0	-	0	-	0	-	0	-	0	-	0
263 TM	TM	6	+	-	0	-	0	-	0	-	0	-	0	-	0	-	0	-	0	-	0
263 TM	TM	10	+	-	0	-	0	-	0	-	0	-	0	-	0	-	0	-	0	-	0
263TM	TM	4	+	-	0	-	0	-	0	-	0	-	0	-	0	-	0	-	0	-	0
264 TM	TM	2	+	-	0	-	1	-	0	-	0	-	0	-	0	-	0	-	0	-	0
264 TM	TM	3	+	-	0	-	1	-	0	-	0	-	0	-	0	-	0	-	0	-	0
264 TM	TM	6	+	-	0	+	1	-	0	-	0	-	0	-	0	-	0	-	0	-	0
264 TM	TM	10	+	-	0	-	1	-	0	-	0	-	0	-	0	-	0	-	0	-	0
264TM	TM	4	+	-	0	-	1	-	0	-	0	-	0	-	0	-	0	-	0	-	0
153 EE	EE	1	+	-	0	-	0	-	0	+	1	-	0	-	0	-	0	-	0	-	0
153 EE	EE	3	+	-	0	-	0	-	0	-	1	-	0	-	0	-	0	-	0	-	0
153 EE	EE	4	-	n.a.	0	n.a.	0	n.a.	0	n.a.	1	n.a.	0	n.a.	0	n.a.	0	n.a.	0	n.a.	0
153 EE	EE	5	-	n.a.	0	n.a.	0	n.a.	0	n.a.	1	n.a.	0	n.a.	0	n.a.	0	n.a.	0	n.a.	0
153 EE	EE	6	-	n.a.	0	n.a.	0	n.a.	0	n.a.	1	n.a.	0	n.a.	0	n.a.	0	n.a.	0	n.a.	0
153 EE	EE	7	+	-	0	-	0	-	0	-	1	-	0	-	0	-	0	-	0	-	0
153 EE	EE	8	+	-	0	-	0	-	0	-	1	-	0	-	0	-	0	-	0	-	0
153 EE	EE	9	-	n.a.	0	n.a.	0	n.a.	0	n.a.	1	n.a.	0	n.a.	0	n.a.	0	n.a.	0	n.a.	0
153 EE	EE	10	-	n.a.	0	n.a.	0	n.a.	0	n.a.	1	n.a.	0	n.a.	0	n.a.	0	n.a.	0	n.a.	0
154 EE	EE	1	+	-	0	-	1	-	0	+	1	-	0	-	0	-	0	+	1	-	0
154 EE	EE	3	+	-	0	-	1	-	0	-	1	-	0	-	0	-	0	-	1	-	0
154 EE	EE	4	+	-	0	-	1	-	0	-	1	-	0	-	0	-	0	-	1	-	0
154 EE	EE	5	+	-	0	+	1	-	0	-	1	-	0	-	0	-	0	-	1	-	0
154 EE	EE	6	+	-	0	-	1	-	0	-	1	-	0	-	0	-	0	-	1	-	0
154 EE	EE	7	+	-	0	-	1	-	0	-	1	-	0	-	0	-	0	-	1	-	0
154 EE	EE	8	+	-	0	-	1	-	0	+	1	-	0	-	0	-	0	-	1	-	0
154 EE	EE	9	+	-	0	-	1	-	0	-	1	-	0	-	0	-	0	-	1	-	0
154 EE	EE	10	+	-	0	-	1	-	0	-	1	-	0	-	0	-	0	-	1	-	0
155 ER	ER	1	+	-	0	+	1	-	0	+	1	-	0	-	0	-	0	-	0	-	0
155 ER	ER	3	+	-	0	+	1	-	0	+	1	-	0	-	0	-	0	-	0	-	0
155 ER	ER	4	+	-	0	+	1	-	0	-	1	-	0	-	0	-	0	-	0	-	0
155 ER	ER	5	+	-	0	+	1	-	0	-	1	-	0	-	0	-	0	-	0	-	0
155 ER	ER	6	+	-	0	+	1	-	0	-	1	-	0	-	0	-	0	-	0	-	0
155 ER	ER	7	+	-	0	+	1	-	0	-	1	-	0	-	0	-	0	-	0	-	0
155 ER	ER	8	+	-	0	+	1	-	0	-	1	-	0	-	0	-	0	-	0	-	0
155 ER	ER	9	+	-	0	+	1	-	0	-	1	-	0	-	0	-	0	-	0	-	0
155 ER	ER	10	+	-	0	+	1	-	0	+	1	-	0	-	0	-	0	-	0	-	0
265 TM	TM	2	+	-	0	-	0	-	0	-	0	-	0	-	0	-	0	-	0	-	0
265 TM	TM	3	+	-	0	-	0	-	0	-	0	-	0	-	0	-	0	-	0	-	0
265 TM	TM	6	+	-	0	-	0	-	0	-	0	-	0	-	0	-	0	-	0	-	0
265 TM	TM	10	+	-	0	-	0	-	0	-	0	-	0	-	0	-	0	-	0	-	0
265TM	TM	4	+	-	0	-	0	-	0	-	0	-	0	-	0	-	0	-	0	-	0
268 TM	TM	2	+	-	0	-	0	-	0	-	0	-	0	-	0	-	0	-	0	-	0
268 TM	TM	3	+	-	0	-	0	-	0	-	0	-	0	-	0	-	0	-	0	-	0
268 TM	TM	6	+	-	0	-	0	-	0	-	0	-	0	-	0	-	0	-	0	-	0
268 TM	TM	10	+	-	0	-	0	-	0	-	0	-	0	-	0	-	0	-	0	-	0
268TM	TM	4	+	-	0	-	0	-	0	-	0	-	0	-	0	-	0	-	0	-	0
269 TM	TM	2	+	-	0	-	0	-	0	+	1	-	0	-	0	-	0	-	0	-	0
269 TM	TM	3	+	-	0	-	0	-	0	-	1	-	0	-	0	-	0	-	0	-	0
269 TM	TM	6	+	-	0	-	0	-	0	-	1	-	0	-	0	-	0	-	0	-	0
269 TM	TM	10	+	-	0	-	0	-	0	-	1	-	0	-	0	-	0	-	0	-	0
269TM	TM	4	+	-	0	-	0	-	0	-	1	-	0	-	0	-	0	-	0	-	0
159 EE	EE	1	+	-	1	+	1	-	0	+	1	-	0	-	0	-	0	-	0	-	0
159 EE	EE	3	+	+	1	-	1	-	0	+	1	-	0	-	0	-	0	-	0	-	0
159 EE	EE	4	+	+	1	-	1	-	0	-	1	-	0	-	0	-	0	-	0	-	0
159 EE	EE	5	+	+	1	+	1	-	0	-	1	-	0	-	0	-	0	-	0	-	0
159 EE	EE	6	+	+	1	-	1	-	0	-	1	-	0	-	0	-	0	-	0	-	0
159 EE	EE	7	+	+	1	+	1	-	0	+	1	-	0	-	0	-	0	-	0	-	0
159 EE	EE	8	+	-	1	-	1	-	0	+	1	-	0	-	0	-	0	-	0	-	0
159 EE	EE	9	+	+	1	-	1	-	0	-	1	-	0	-	0	-	0	-	0	-	0
159 EE	EE	10	+	-	1	-	1	-	0	+	1	-	0	-	0	-	0	-	0	-	0
160 ER	ER	1	+	-	0	+	1	-	0	+	1	-	0	-	0	-	0	+	1	-	0
160 ER	ER	3	+	-	0	-	1	-	0	+	1	-	0	-	0	-	0	-	1	-	0
160 ER	ER	4	+	-	0	-	1	-	0	-	1	-	0	-	0	-	0	-	1	-	0
160 ER	ER	5	+	-	0	+	1	-	0	-	1	-	0	-	0	-	0	-	1	-	0
160 ER	ER	6	+	-	0	-	1	-	0	-	1	-	0	-	0	-	0	-	1	-	0
160 ER	ER	7	+	-	0	-	1	-	0	-	1	-	0	-	0	-	0	-	1	-	0
160 ER	ER	8	+	-	0	+	1	-	0	-	1	-	0	-	0	-	0	-	1	-	0
160 ER	ER	9	+	-	0	+	1	-	0	-	1	-	0	-	0	-	0	-	1	-	0
160 ER	ER	10	+	-	0	-	1	-	0	-	1	-	0	-	0	-	0	-	1	-	0
27 TM	TM	2	+	-	0	+	1	-	0	-	0	-	0	-	0	-	0	-	0	-	0
27 TM	TM	3	+	-	0	-	1	-	0	-	0	-	0	-	0	-	0	-	0	-	0
27 TM	TM	4	+	-	0	+	1	-	0	-	0	-	0	-	0	-	0	-	0	-	0
27 TM	TM	6	+	-	0	-	1	-	0	-	0	-	0	-	0	-	0	-	0	-	0
27 TM	TM	10	+	-	0	-	1	-	0	-	0	-	0	-	0	-	0	-	0	-	0
162 SV	SV	1	+	-	1	+	1	-	0	+	1	-	1	-	0	-	0	-	0	-	0
162 SV	SV	3	+	+	1	-	1	-	0	-	1	-	1	-	0	-	0	-	0	-	0
162 SV	SV	4	+	+	1	-	1	-	0	-	1	-	1	-	0	-	0	-	0	-	0
162 SV	SV	5	+	+	1	+	1	-	0	+	1	-	1	-	0	-	0	-	0	-	0
162 SV	SV	6	+	+	1	-	1	-	0	-	1	-	1	-	0	-	0	-	0	-	0
162 SV	SV	7	+	+	1	-	1	-	0	-	1	-	1	-	0	-	0	-	0	-	0
162 SV	SV	8	+	+	1	-	1	-	0	-	1	+	1	-	0	-	0	-	0	-	0
162 SV	SV	9	+	+	1	-	1	-	0	-	1	-	1	-	0	-	0	-	0	-	0
162 SV	SV	10	+	+	1	-	1	-	0	-	1	-	1	-	0	-	0	-	0	-	0
163 SV	SV	1	+	-	1	+	1	+	1	+	1	-	0	+	1	-	0	+	1	-	0
163 SV	SV	3	+	-	1	-	1	-	1	-	1	-	0	-	1	-	0	-	1	-	0
163 SV	SV	4	+	+	1	-	1	-	1	-	1	-	0	-	1	-	0	-	1	-	0
163 SV	SV	5	+	+	1	+	1	-	1	-	1	-	0	-	1	-	0	-	1	-	0
163 SV	SV	6	+	+	1	-	1	-	1	-	1	-	0	-	1	-	0	-	1	-	0
163 SV	SV	7	+	+	1	-	1	-	1	-	1	-	0	-	1	-	0	-	1	-	0
163 SV	SV	8	+	-	1	-	1	-	1	-	1	-	0	-	1	-	0	-	1	-	0
163 SV	SV	9	+	-	1	-	1	-	1	-	1	-	0	-	1	-	0	-	1	-	0
163 SV	SV	10	+	-	1	-	1	-	1	-	1	-	0	-	1	-	0	-	1	-	0
164 SV	SV	1	+	-	0	+	1	-	0	+	1	-	0	-	0	-	0	-	0	-	0
164 SV	SV	3	+	-	0	-	1	-	0	-	1	-	0	-	0	-	0	-	0	-	0
164 SV	SV	4	+	-	0	-	1	-	0	-	1	-	0	-	0	-	0	-	0	-	0
164 SV	SV	5	+	-	0	-	1	-	0	-	1	-	0	-	0	-	0	-	0	-	0
164 SV	SV	6	+	-	0	-	1	-	0	-	1	-	0	-	0	-	0	-	0	-	0
164 SV	SV	7	+	-	0	-	1	-	0	-	1	-	0	-	0	-	0	-	0	-	0
164 SV	SV	8	+	-	0	-	1	-	0	-	1	-	0	-	0	-	0	-	0	-	0
164 SV	SV	9	+	-	0	-	1	-	0	-	1	-	0	-	0	-	0	-	0	-	0
164 SV	SV	10	+	-	0	-	1	-	0	-	1	-	0	-	0	-	0	-	0	-	0
165 SV	SV	1	+	-	0	+	1	-	0	+	1	-	0	-	0	-	0	-	0	-	0
165 SV	SV	3	+	-	0	+	1	-	0	-	1	-	0	-	0	-	0	-	0	-	0
165 SV	SV	4	+	-	0	-	1	-	0	-	1	-	0	-	0	-	0	-	0	-	0
165 SV	SV	5	+	-	0	+	1	-	0	-	1	-	0	-	0	-	0	-	0	-	0
165 SV	SV	6	+	-	0	-	1	-	0	-	1	-	0	-	0	-	0	-	0	-	0
165 SV	SV	7	+	-	0	+	1	-	0	-	1	-	0	-	0	-	0	-	0	-	0
165 SV	SV	8	+	-	0	-	1	-	0	-	1	-	0	-	0	-	0	-	0	-	0
165 SV	SV	9	+	-	0	-	1	-	0	-	1	-	0	-	0	-	0	-	0	-	0
165 SV	SV	10	+	-	0	-	1	-	0	-	1	-	0	-	0	-	0	-	0	-	0
166 EE	EE	1	+	-	0	+	1	-	0	+	1	-	0	+	1	-	0	+	1	-	0
166 EE	EE	3	+	-	0	+	1	-	0	-	1	-	0	-	1	-	0	-	1	-	0
166 EE	EE	4	-	n.a.	0	n.a.	1	n.a.	0	n.a.	1	n.a.	0	n.a.	1	n.a.	0	n.a.	1	n.a.	0
166 EE	EE	5	-	n.a.	0	n.a.	1	n.a.	0	n.a.	1	n.a.	0	n.a.	1	n.a.	0	n.a.	1	n.a.	0
166 EE	EE	6	-	n.a.	0	n.a.	1	n.a.	0	n.a.	1	n.a.	0	n.a.	1	n.a.	0	n.a.	1	n.a.	0
166 EE	EE	7	-	n.a.	0	n.a.	1	n.a.	0	n.a.	1	n.a.	0	n.a.	1	n.a.	0	n.a.	1	n.a.	0
166 EE	EE	8	+	-	0	+	1	-	0	-	1	-	0	-	1	-	0	-	1	-	0
166 EE	EE	9	+	-	0	+	1	-	0	-	1	-	0	-	1	-	0	-	1	-	0
166 EE	EE	10	-	n.a.	0	n.a.	1	n.a.	0	n.a.	1	n.a.	0	n.a.	1	n.a.	0	n.a.	1	n.a.	0
167 EE	EE	1	+	-	0	+	1	-	0	+	1	-	0	-	0	-	0	-	0	-	0
167 EE	EE	3	+	-	0	-	1	-	0	-	1	-	0	-	0	-	0	-	0	-	0
167 EE	EE	4	-	n.a.	0	n.a.	1	n.a.	0	n.a.	1	n.a.	0	n.a.	0	n.a.	0	n.a.	0	n.a.	0
167 EE	EE	5	-	n.a.	0	n.a.	1	n.a.	0	n.a.	1	n.a.	0	n.a.	0	n.a.	0	n.a.	0	n.a.	0
167 EE	EE	6	-	n.a.	0	n.a.	1	n.a.	0	n.a.	1	n.a.	0	n.a.	0	n.a.	0	n.a.	0	n.a.	0
167 EE	EE	7	-	n.a.	0	n.a.	1	n.a.	0	n.a.	1	n.a.	0	n.a.	0	n.a.	0	n.a.	0	n.a.	0
167 EE	EE	8	-	n.a.	0	n.a.	1	n.a.	0	n.a.	1	n.a.	0	n.a.	0	n.a.	0	n.a.	0	n.a.	0
167 EE	EE	9	-	n.a.	0	n.a.	1	n.a.	0	n.a.	1	n.a.	0	n.a.	0	n.a.	0	n.a.	0	n.a.	0
167 EE	EE	10	-	n.a.	0	n.a.	1	n.a.	0	n.a.	1	n.a.	0	n.a.	0	n.a.	0	n.a.	0	n.a.	0
28 TM	TM	2	+	-	0	-	1	-	0	+	1	-	0	-	0	-	0	-	0	-	0
28 TM	TM	3	+	-	0	+	1	-	0	-	1	-	0	-	0	-	0	-	0	-	0
28 TM	TM	4	+	-	0	-	1	-	0	-	1	-	0	-	0	-	0	-	0	-	0
28 TM	TM	6	+	-	0	+	1	-	0	-	1	-	0	-	0	-	0	-	0	-	0
28 TM	TM	10	+	-	0	-	1	-	0	-	1	-	0	-	0	-	0	-	0	-	0
29 TM	TM	2	+	-	0	-	1	-	0	-	0	-	0	-	0	-	0	-	0	-	0
29 TM	TM	3	+	-	0	-	1	-	0	-	0	-	0	-	0	-	0	-	0	-	0
29 TM	TM	4	+	-	0	-	1	-	0	-	0	-	0	-	0	-	0	-	0	-	0
29 TM	TM	6	+	-	0	-	1	-	0	-	0	-	0	-	0	-	0	-	0	-	0
29 TM	TM	10	+	-	0	-	1	-	0	-	0	-	0	-	0	-	0	-	0	-	0
170 EE	EE	1	+	+	1	+	1	-	0	+	1	-	0	-	0	-	0	-	0	-	0
170 EE	EE	3	+	-	1	+	1	-	0	-	1	-	0	-	0	-	0	-	0	-	0
170 EE	EE	4	+	-	1	+	1	-	0	-	1	-	0	-	0	-	0	-	0	-	0
170 EE	EE	5	+	+	1	+	1	-	0	-	1	-	0	-	0	-	0	-	0	-	0
170 EE	EE	6	+	+	1	+	1	-	0	-	1	-	0	-	0	-	0	-	0	-	0
170 EE	EE	7	+	+	1	+	1	-	0	-	1	-	0	-	0	-	0	-	0	-	0
170 EE	EE	8	+	-	1	-	1	-	0	+	1	-	0	-	0	-	0	-	0	-	0
170 EE	EE	9	+	+	1	+	1	-	0	-	1	-	0	-	0	-	0	-	0	-	0
170 EE	EE	10	+	-	1	+	1	-	0	-	1	-	0	-	0	-	0	-	0	-	0
171 EE	EE	1	+	+	1	+	1	-	0	+	1	-	0	-	0	-	0	-	0	-	0
171 EE	EE	3	+	-	1	-	1	-	0	-	1	-	0	-	0	-	0	-	0	-	0
171 EE	EE	4	+	-	1	-	1	-	0	-	1	-	0	-	0	-	0	-	0	-	0
171 EE	EE	5	+	-	1	+	1	-	0	-	1	-	0	-	0	-	0	-	0	-	0
171 EE	EE	6	+	-	1	+	1	-	0	-	1	-	0	-	0	-	0	-	0	-	0
171 EE	EE	7	+	+	1	+	1	-	0	-	1	-	0	-	0	-	0	-	0	-	0
171 EE	EE	8	+	-	1	-	1	-	0	-	1	-	0	-	0	-	0	-	0	-	0
171 EE	EE	9	+	-	1	-	1	-	0	-	1	-	0	-	0	-	0	-	0	-	0
171 EE	EE	10	+	-	1	-	1	-	0	-	1	-	0	-	0	-	0	-	0	-	0
172 EE	EE	1	+	-	0	+	1	-	0	+	1	-	0	-	0	-	0	-	0	-	0
172 EE	EE	3	+	-	0	+	1	-	0	+	1	-	0	-	0	-	0	-	0	-	0
172 EE	EE	4	+	-	0	+	1	-	0	-	1	-	0	-	0	-	0	-	0	-	0
172 EE	EE	5	+	-	0	+	1	-	0	-	1	-	0	-	0	-	0	-	0	-	0
172 EE	EE	6	+	-	0	+	1	-	0	-	1	-	0	-	0	-	0	-	0	-	0
172 EE	EE	7	+	-	0	+	1	-	0	-	1	-	0	-	0	-	0	-	0	-	0
172 EE	EE	8	+	-	0	+	1	-	0	+	1	-	0	-	0	-	0	-	0	-	0
172 EE	EE	9	+	-	0	+	1	-	0	-	1	-	0	-	0	-	0	-	0	-	0
172 EE	EE	10	+	-	0	-	1	-	0	-	1	-	0	-	0	-	0	-	0	-	0
173 SV	SV	1	+	+	1	-	1	-	0	+	1	-	0	-	0	-	0	-	0	-	0
173 SV	SV	3	+	-	1	+	1	-	0	+	1	-	0	-	0	-	0	-	0	-	0
173 SV	SV	4	+	+	1	-	1	-	0	-	1	-	0	-	0	-	0	-	0	-	0
173 SV	SV	5	+	+	1	-	1	-	0	+	1	-	0	-	0	-	0	-	0	-	0
173 SV	SV	6	+	+	1	-	1	-	0	+	1	-	0	-	0	-	0	-	0	-	0
173 SV	SV	7	+	+	1	-	1	-	0	+	1	-	0	-	0	-	0	-	0	-	0
173 SV	SV	8	+	+	1	-	1	-	0	+	1	-	0	-	0	-	0	-	0	-	0
173 SV	SV	9	+	+	1	-	1	-	0	-	1	-	0	-	0	-	0	-	0	-	0
173 SV	SV	10	+	+	1	+	1	-	0	+	1	-	0	-	0	-	0	-	0	-	0
174 SV	SV	1	+	+	1	-	1	-	0	+	1	-	0	-	0	-	0	-	0	-	0
174 SV	SV	3	+	-	1	+	1	-	0	+	1	-	0	-	0	-	0	-	0	-	0
174 SV	SV	4	+	-	1	-	1	-	0	-	1	-	0	-	0	-	0	-	0	-	0
174 SV	SV	5	+	-	1	-	1	-	0	-	1	-	0	-	0	-	0	-	0	-	0
174 SV	SV	6	+	-	1	-	1	-	0	-	1	-	0	-	0	-	0	-	0	-	0
174 SV	SV	7	+	+	1	-	1	-	0	-	1	-	0	-	0	-	0	-	0	-	0
174 SV	SV	8	+	+	1	-	1	-	0	-	1	-	0	-	0	-	0	-	0	-	0
174 SV	SV	9	+	-	1	-	1	-	0	-	1	-	0	-	0	-	0	-	0	-	0
174 SV	SV	10	+	-	1	-	1	-	0	-	1	-	0	-	0	-	0	-	0	-	0
175 SV	SV	1	+	+	1	-	0	-	0	-	0	-	0	-	0	-	0	-	0	-	0
175 SV	SV	3	+	-	1	-	0	-	0	-	0	-	0	-	0	-	0	-	0	-	0
175 SV	SV	4	+	-	1	-	0	-	0	-	0	-	0	-	0	-	0	-	0	-	0
175 SV	SV	5	+	-	1	-	0	-	0	-	0	-	0	-	0	-	0	-	0	-	0
175 SV	SV	6	+	-	1	-	0	-	0	-	0	-	0	-	0	-	0	-	0	-	0
175 SV	SV	7	+	-	1	-	0	-	0	-	0	-	0	-	0	-	0	-	0	-	0
175 SV	SV	8	+	-	1	-	0	-	0	-	0	-	0	-	0	-	0	-	0	-	0
175 SV	SV	9	+	-	1	-	0	-	0	-	0	-	0	-	0	-	0	-	0	-	0
175 SV	SV	10	+	-	1	-	0	-	0	-	0	-	0	-	0	-	0	-	0	-	0
176 SV	SV	1	+	-	0	+	1	-	0	+	1	-	0	-	0	-	0	-	0	-	0
176 SV	SV	3	+	-	0	+	1	-	0	+	1	-	0	-	0	-	0	-	0	-	0
176 SV	SV	4	+	-	0	-	1	-	0	+	1	-	0	-	0	-	0	-	0	-	0
176 SV	SV	5	+	-	0	-	1	-	0	+	1	-	0	-	0	-	0	-	0	-	0
176 SV	SV	6	+	-	0	-	1	-	0	-	1	-	0	-	0	-	0	-	0	-	0
176 SV	SV	7	+	-	0	-	1	-	0	-	1	-	0	-	0	-	0	-	0	-	0
176 SV	SV	8	+	-	0	-	1	-	0	+	1	-	0	-	0	-	0	-	0	-	0
176 SV	SV	9	+	-	0	-	1	-	0	+	1	-	0	-	0	-	0	-	0	-	0
176 SV	SV	10	+	-	0	-	1	-	0	-	1	-	0	-	0	-	0	-	0	-	0
177 SV	SV	1	+	+	1	-	0	-	0	+	1	-	0	-	0	-	0	-	0	-	0
177 SV	SV	3	+	-	1	-	0	-	0	+	1	-	0	-	0	-	0	-	0	-	0
177 SV	SV	4	+	+	1	-	0	-	0	-	1	-	0	-	0	-	0	-	0	-	0
177 SV	SV	5	+	-	1	-	0	-	0	+	1	-	0	-	0	-	0	-	0	-	0
177 SV	SV	6	+	-	1	-	0	-	0	+	1	-	0	-	0	-	0	-	0	-	0
177 SV	SV	7	+	+	1	-	0	-	0	+	1	-	0	-	0	-	0	-	0	-	0
177 SV	SV	8	+	+	1	-	0	-	0	+	1	-	0	-	0	-	0	-	0	-	0
177 SV	SV	9	+	+	1	-	0	-	0	-	1	-	0	-	0	-	0	-	0	-	0
177 SV	SV	10	+	-	1	-	0	-	0	-	1	-	0	-	0	-	0	-	0	-	0
178 SV	SV	1	+	+	1	-	0	-	0	+	1	-	1	-	0	-	0	-	0	-	0
178 SV	SV	3	+	-	1	-	0	-	0	+	1	-	1	-	0	-	0	-	0	-	0
178 SV	SV	4	+	-	1	-	0	-	0	+	1	-	1	-	0	-	0	-	0	-	0
178 SV	SV	5	+	+	1	-	0	-	0	+	1	-	1	-	0	-	0	-	0	-	0
178 SV	SV	6	+	+	1	-	0	-	0	+	1	+	1	-	0	-	0	-	0	-	0
178 SV	SV	7	+	+	1	-	0	-	0	+	1	-	1	-	0	-	0	-	0	-	0
178 SV	SV	8	+	-	1	-	0	-	0	+	1	+	1	-	0	-	0	-	0	-	0
178 SV	SV	9	+	+	1	-	0	-	0	+	1	+	1	-	0	-	0	-	0	-	0
178 SV	SV	10	+	+	1	-	0	-	0	+	1	+	1	-	0	-	0	-	0	-	0
179 SV	SV	1	+	+	1	-	0	-	0	+	1	-	0	-	0	-	0	-	0	-	0
179 SV	SV	3	+	-	1	-	0	-	0	+	1	-	0	-	0	-	0	-	0	-	0
179 SV	SV	4	+	-	1	-	0	-	0	-	1	-	0	-	0	-	0	-	0	-	0
179 SV	SV	5	+	+	1	-	0	-	0	-	1	-	0	-	0	-	0	-	0	-	0
179 SV	SV	6	+	+	1	-	0	-	0	+	1	-	0	-	0	-	0	-	0	-	0
179 SV	SV	7	-	n.a.	1	n.a.	0	n.a.	0	n.a.	1	n.a.	0	n.a.	0	n.a.	0	n.a.	0	n.a.	0
179 SV	SV	8	-	n.a.	1	n.a.	0	n.a.	0	n.a.	1	n.a.	0	n.a.	0	n.a.	0	n.a.	0	n.a.	0
179 SV	SV	9	+	+	1	-	0	-	0	-	1	-	0	-	0	-	0	-	0	-	0
179 SV	SV	10	+	+	1	-	0	-	0	-	1	-	0	-	0	-	0	-	0	-	0
180 SV	SV	1	+	-	0	-	0	-	0	-	0	-	0	-	0	-	0	-	0	-	0
180 SV	SV	3	+	-	0	-	0	-	0	-	0	-	0	-	0	-	0	-	0	-	0
180 SV	SV	4	+	-	0	-	0	-	0	-	0	-	0	-	0	-	0	-	0	-	0
180 SV	SV	5	+	-	0	-	0	-	0	-	0	-	0	-	0	-	0	-	0	-	0
180 SV	SV	6	+	-	0	-	0	-	0	-	0	-	0	-	0	-	0	-	0	-	0
180 SV	SV	7	+	-	0	-	0	-	0	-	0	-	0	-	0	-	0	-	0	-	0
180 SV	SV	8	+	-	0	-	0	-	0	-	0	-	0	-	0	-	0	-	0	-	0
180 SV	SV	9	+	-	0	-	0	-	0	-	0	-	0	-	0	-	0	-	0	-	0
180 SV	SV	10	+	-	0	-	0	-	0	-	0	-	0	-	0	-	0	-	0	-	0
181 SV	SV	1	+	+	1	-	0	-	0	+	1	-	0	-	0	-	0	-	0	-	0
181 SV	SV	3	+	-	1	-	0	-	0	-	1	-	0	-	0	-	0	-	0	-	0
181 SV	SV	4	+	-	1	-	0	-	0	-	1	-	0	-	0	-	0	-	0	-	0
181 SV	SV	5	+	+	1	-	0	-	0	-	1	-	0	-	0	-	0	-	0	-	0
181 SV	SV	6	+	+	1	-	0	-	0	-	1	-	0	-	0	-	0	-	0	-	0
181 SV	SV	7	+	+	1	-	0	-	0	-	1	-	0	-	0	-	0	-	0	-	0
181 SV	SV	8	+	-	1	-	0	-	0	-	1	-	0	-	0	-	0	-	0	-	0
181 SV	SV	9	+	-	1	-	0	-	0	-	1	-	0	-	0	-	0	-	0	-	0
181 SV	SV	10	-	n.a.	1	n.a.	0	n.a.	0	n.a.	1	n.a.	0	n.a.	0	n.a.	0	n.a.	0	n.a.	0
182 SV	SV	1	+	+	1	+	1	-	0	-	0	-	0	-	0	-	0	-	0	-	0
182 SV	SV	3	+	-	1	-	1	-	0	-	0	-	0	-	0	-	0	-	0	-	0
182 SV	SV	4	+	-	1	+	1	-	0	-	0	-	0	-	0	-	0	-	0	-	0
182 SV	SV	5	+	-	1	+	1	-	0	-	0	-	0	-	0	-	0	-	0	-	0
182 SV	SV	6	+	-	1	+	1	-	0	-	0	-	0	-	0	-	0	-	0	-	0
182 SV	SV	7	+	-	1	+	1	-	0	-	0	-	0	-	0	-	0	-	0	-	0
182 SV	SV	8	+	-	1	-	1	-	0	-	0	-	0	-	0	-	0	-	0	-	0
182 SV	SV	9	+	-	1	-	1	-	0	-	0	-	0	-	0	-	0	-	0	-	0
182 SV	SV	10	+	-	1	-	1	-	0	-	0	-	0	-	0	-	0	-	0	-	0
183 SV	SV	1	+	+	1	-	0	-	0	-	1	-	0	-	0	-	0	-	0	-	0
183 SV	SV	3	+	+	1	-	0	-	0	-	1	-	0	-	0	-	0	-	0	-	0
183 SV	SV	4	+	-	1	-	0	-	0	-	1	-	0	-	0	-	0	-	0	-	0
183 SV	SV	5	+	-	1	-	0	-	0	-	1	-	0	-	0	-	0	-	0	-	0
183 SV	SV	6	+	-	1	-	0	-	0	-	1	-	0	-	0	-	0	-	0	-	0
183 SV	SV	7	+	-	1	-	0	-	0	+	1	-	0	-	0	-	0	-	0	-	0
183 SV	SV	8	+	+	1	-	0	-	0	-	1	-	0	-	0	-	0	-	0	-	0
183 SV	SV	9	+	+	1	-	0	-	0	-	1	-	0	-	0	-	0	-	0	-	0
183 SV	SV	10	+	+	1	-	0	-	0	-	1	-	0	-	0	-	0	-	0	-	0
184 SV	SV	1	+	+	1	+	1	-	0	+	1	-	0	-	0	-	0	-	0	-	0
184 SV	SV	3	+	-	1	-	1	-	0	+	1	-	0	-	0	-	0	-	0	-	0
184 SV	SV	4	+	-	1	-	1	-	0	+	1	-	0	-	0	-	0	-	0	-	0
184 SV	SV	5	+	-	1	-	1	-	0	+	1	-	0	-	0	-	0	-	0	-	0
184 SV	SV	6	+	+	1	-	1	-	0	+	1	-	0	-	0	-	0	-	0	-	0
184 SV	SV	7	+	+	1	-	1	-	0	-	1	-	0	-	0	-	0	-	0	-	0
184 SV	SV	8	+	-	1	-	1	-	0	+	1	-	0	-	0	-	0	-	0	-	0
184 SV	SV	9	+	-	1	-	1	-	0	+	1	-	0	-	0	-	0	-	0	-	0
184 SV	SV	10	+	-	1	-	1	-	0	+	1	-	0	-	0	-	0	-	0	-	0
185 SV	SV	1	+	-	0	-	0	-	0	+	1	-	0	-	0	-	0	-	0	-	0
185 SV	SV	3	+	-	0	-	0	-	0	-	1	-	0	-	0	-	0	-	0	-	0
185 SV	SV	4	+	-	0	-	0	-	0	-	1	-	0	-	0	-	0	-	0	-	0
185 SV	SV	5	+	-	0	-	0	-	0	-	1	-	0	-	0	-	0	-	0	-	0
185 SV	SV	6	+	-	0	-	0	-	0	-	1	-	0	-	0	-	0	-	0	-	0
185 SV	SV	7	+	-	0	-	0	-	0	-	1	-	0	-	0	-	0	-	0	-	0
185 SV	SV	8	+	-	0	-	0	-	0	-	1	-	0	-	0	-	0	-	0	-	0
185 SV	SV	9	+	-	0	-	0	-	0	-	1	-	0	-	0	-	0	-	0	-	0
185 SV	SV	10	+	-	0	-	0	-	0	-	1	-	0	-	0	-	0	-	0	-	0
186 SV	SV	1	+	+	1	-	0	-	0	+	1	-	0	-	0	-	0	-	0	-	0
186 SV	SV	3	+	-	1	-	0	-	0	+	1	-	0	-	0	-	0	-	0	-	0
186 SV	SV	4	+	+	1	-	0	-	0	+	1	-	0	-	0	-	0	-	0	-	0
186 SV	SV	5	+	+	1	-	0	-	0	+	1	-	0	-	0	-	0	-	0	-	0
186 SV	SV	6	+	+	1	-	0	-	0	-	1	-	0	-	0	-	0	-	0	-	0
186 SV	SV	7	+	+	1	-	0	-	0	-	1	-	0	-	0	-	0	-	0	-	0
186 SV	SV	8	+	-	1	-	0	-	0	+	1	-	0	-	0	-	0	-	0	-	0
186 SV	SV	9	+	-	1	-	0	-	0	-	1	-	0	-	0	-	0	-	0	-	0
186 SV	SV	10	+	+	1	-	0	-	0	-	1	-	0	-	0	-	0	-	0	-	0
187 SV	SV	1	+	+	1	-	0	-	0	+	1	-	0	-	0	-	0	-	0	-	0
187 SV	SV	3	+	-	1	-	0	-	0	+	1	-	0	-	0	-	0	-	0	-	0
187 SV	SV	4	+	-	1	-	0	-	0	-	1	-	0	-	0	-	0	-	0	-	0
187 SV	SV	5	+	+	1	-	0	-	0	-	1	-	0	-	0	-	0	-	0	-	0
187 SV	SV	6	+	-	1	-	0	-	0	-	1	-	0	-	0	-	0	-	0	-	0
187 SV	SV	7	+	+	1	-	0	-	0	+	1	-	0	-	0	-	0	-	0	-	0
187 SV	SV	8	+	+	1	-	0	-	0	+	1	-	0	-	0	-	0	-	0	-	0
187 SV	SV	9	+	+	1	-	0	-	0	-	1	-	0	-	0	-	0	-	0	-	0
187 SV	SV	10	+	-	1	-	0	-	0	-	1	-	0	-	0	-	0	-	0	-	0
188 SV	SV	1	+	-	0	-	0	-	0	+	1	-	0	-	0	-	0	-	0	-	0
188 SV	SV	3	+	-	0	-	0	-	0	+	1	-	0	-	0	-	0	-	0	-	0
188 SV	SV	4	-	n.a.	0	n.a.	0	n.a.	0	n.a.	1	n.a.	0	n.a.	0	n.a.	0	n.a.	0	n.a.	0
188 SV	SV	5	-	n.a.	0	n.a.	0	n.a.	0	n.a.	1	n.a.	0	n.a.	0	n.a.	0	n.a.	0	n.a.	0
188 SV	SV	6	-	n.a.	0	n.a.	0	n.a.	0	n.a.	1	n.a.	0	n.a.	0	n.a.	0	n.a.	0	n.a.	0
188 SV	SV	7	+	-	0	-	0	-	0	-	1	-	0	-	0	-	0	-	0	-	0
188 SV	SV	8	-	n.a.	0	n.a.	0	n.a.	0	n.a.	1	n.a.	0	n.a.	0	n.a.	0	n.a.	0	n.a.	0
188 SV	SV	9	-	n.a.	0	n.a.	0	n.a.	0	n.a.	1	n.a.	0	n.a.	0	n.a.	0	n.a.	0	n.a.	0
188 SV	SV	10	-	n.a.	0	n.a.	0	n.a.	0	n.a.	1	n.a.	0	n.a.	0	n.a.	0	n.a.	0	n.a.	0
189 SV	SV	1	+	+	1	-	0	-	0	+	1	-	0	-	0	-	0	-	0	-	0
189 SV	SV	3	+	-	1	-	0	-	0	+	1	-	0	-	0	-	0	-	0	-	0
189 SV	SV	4	+	-	1	-		-	0	-	1	-	0	-	0	-	0	-	0	-	0
189 SV	SV	5	+	+	1	-	0	-	0	-	1	-	0	-	0	-	0	-	0	-	0
189 SV	SV	6	+	+	1	-	0	-	0	-	1	-	0	-	0	-	0	-	0	-	0
189 SV	SV	7	+	+	1	-	0	-	0	-	1	-	0	-	0	-	0	-	0	-	0
189 SV	SV	8	-	n.a.	1	n.a.	0	n.a.	0	n.a.	1	n.a.	0	n.a.	0	n.a.	0	n.a.	0	n.a.	0
189 SV	SV	9	+	+	1	-	0	-	0	-	1	-	0	-	0	-	0	-	0	-	0
189 SV	SV	10	+	+	1	-	0	-	0	-	1	-	0	-	0	-	0	-	0	-	0
190 SV	SV	1	+	+	1	-	0	-	0	+	1	-	0	-	0	-	0	-	0	-	0
190 SV	SV	3	+	+	1	-	0	-	0	+	1	-	0	-	0	-	0	-	0	-	0
190 SV	SV	4	+	-	1	-	0	-	0	-	1	-	0	-	0	-	0	-	0	-	0
190 SV	SV	5	+	-	1	-	0	-	0	-	1	-	0	-	0	-	0	-	0	-	0
190 SV	SV	6	+	+	1	-	0	-	0	-	1	-	0	-	0	-	0	-	0	-	0
190 SV	SV	7	+	+	1	-	0	-	0	+	1	-	0	-	0	-	0	-	0	-	0
190 SV	SV	8	+	-	1	-	0	-	0	-	1	-	0	-	0	-	0	-	0	-	0
190 SV	SV	9	+	-	1	-	0	-	0	-	1	-	0	-	0	-	0	-	0	-	0
190 SV	SV	10	+	-	1	-	0	-	0	-	1	-	0	-	0	-	0	-	0	-	0
191 SV	SV	1	+	-	0	-	0	-	0	+	1	-	0	-	0	-	0	-	0	-	0
191 SV	SV	3	+	-	0	-	0	-	0	-	1	-	0	-	0	-	0	-	0	-	0
191 SV	SV	4	-	n.a.	0	n.a.	0	n.a.	0	n.a.	1	n.a.	0	n.a.	0	n.a.	0	n.a.	0	n.a.	0
191 SV	SV	5	-	n.a.	0	n.a.	0	n.a.	0	n.a.	1	n.a.	0	n.a.	0	n.a.	0	n.a.	0	n.a.	0
191 SV	SV	6	-	n.a.	0	n.a.	0	n.a.	0	n.a.	1	n.a.	0	n.a.	0	n.a.	0	n.a.	0	n.a.	0
191 SV	SV	7	-	n.a.	0	n.a.	0	n.a.	0	n.a.	1	n.a.	0	n.a.	0	n.a.	0	n.a.	0	n.a.	0
191 SV	SV	8	-	n.a.	0	n.a.	0	n.a.	0	n.a.	1	n.a.	0	n.a.	0	n.a.	0	n.a.	0	n.a.	0
191 SV	SV	9	-	n.a.	0	n.a.	0	n.a.	0	n.a.	1	n.a.	0	n.a.	0	n.a.	0	n.a.	0	n.a.	0
191 SV	SV	10	-	n.a.	0	n.a.	0	n.a.	0	n.a.	1	n.a.	0	n.a.	0	n.a.	0	n.a.	0	n.a.	0
192 SV	SV	1	+	+	1	-	0	-	0	+	1	-	0	-	0	-	0	-	0	-	0
192 SV	SV	3	+	-	1	-	0	-	0	+	1	-	0	-	0	-	0	-	0	-	0
192 SV	SV	4	+	-	1	-	0	-	0	-	1	-	0	-	0	-	0	-	0	-	0
192 SV	SV	5	+	+	1	-	0	-	0	-	1	-	0	-	0	-	0	-	0	-	0
192 SV	SV	6	+	+	1	-	0	-	0	-	1	-	0	-	0	-	0	-	0	-	0
192 SV	SV	7	+	+	1	-	0	-	0	-	1	-	0	-	0	-	0	-	0	-	0
192 SV	SV	8	+	-	1	-	0	-	0	-	1	-	0	-	0	-	0	-	0	-	0
192 SV	SV	9	+	+	1	-	0	-	0	-	1	-	0	-	0	-	0	-	0	-	0
192 SV	SV	10	+	+	1	-	0	-	0	+	1	-	0	-	0	-	0	-	0	-	0
193 SV	SV	1	+	-	1	-	0	-	0	+	1	+	1	-	0	-	0	-	0	-	0
193 SV	SV	3	+	-	1	-	0	-	0	+	1	+	1	-	0	-	0	-	0	-	0
193 SV	SV	4	+	+	1	-	0	-	0	-	1	+	1	-	0	-	0	-	0	-	0
193 SV	SV	5	+	+	1	-	0	-	0	+	1	+	1	-	0	-	0	-	0	-	0
193 SV	SV	6	+	+	1	-	0	-	0	-	1	+	1	-	0	-	0	-	0	-	0
193 SV	SV	7	+	+	1	-	0	-	0	-	1	+	1	-	0	-	0	-	0	-	0
193 SV	SV	8	-	n.a.	1	n.a.	0	n.a.	0	n.a.	1	n.a.	1	n.a.	0	n.a.	0	n.a.	0	n.a.	0
193 SV	SV	9	+	-	1	-	0	-	0	-	1	+	1	-	0	-	0	-	0	-	0
193 SV	SV	10	+	-	1	-	0	-	0	-	1	+	1	-	0	-	0	-	0	-	0
194 SV	SV	1	+	+	1	-	1	-	0	-	0	-	0	-	0	-	0	-	0	-	0
194 SV	SV	3	+	-	1	-	1	-	0	-	0	-	0	-	0	-	0	-	0	-	0
194 SV	SV	4	+	+	1	+	1	-	0	-	0	-	0	-	0	-	0	-	0	-	0
194 SV	SV	5	+	+	1	-	1	-	0	-	0	-	0	-	0	-	0	-	0	-	0
194 SV	SV	6	+	+	1	-	1	-	0	-	0	-	0	-	0	-	0	-	0	-	0
194 SV	SV	7	+	+	1	-	1	-	0	-	0	-	0	-	0	-	0	-	0	-	0
194 SV	SV	8	-	n.a.	1	n.a.	1	n.a.	0	n.a.	0	n.a.	0	n.a.	0	n.a.	0	n.a.	0	n.a.	0
194 SV	SV	9	+	-	1	-	1	-	0	-	0	-	0	-	0	-	0	-	0	-	0
194 SV	SV	10	+	-	1	-	1	-	0	-	0	-	0	-	0	-	0	-	0	-	0
33 TM	TM	2	+	-	0	-	1	-	0	-	1	-	0	-	0	-	0	-	0	-	0
33 TM	TM	3	+	-	0	-	1	-	0	+	1	-	0	-	0	-	0	-	0	-	0
33 TM	TM	4	+	-	0	-	1	-	0	-	1	-	0	-	0	-	0	-	0	-	0
33 TM	TM	6	+	-	0	+	1	-	0	-	1	-	0	-	0	-	0	-	0	-	0
33 TM	TM	10	+	-	0	-	1	-	0	-	1	-	0	-	0	-	0	-	0	-	0
35 TM	TM	2	+	-	0	-	1	-	0	+	1	-	0	-	0	-	0	-	0	-	0
35 TM	TM	3	+	-	0	-	1	-	0	-	1	-	0	-	0	-	0	-	0	-	0
35 TM	TM	4	+	-	0	+	1	-	0	-	1	-	0	-	0	-	0	-	0	-	0
35 TM	TM	6	+	-	0	-	1	-	0	-	1	-	0	-	0	-	0	-	0	-	0
35 TM	TM	10	+	-	0	-	1	-	0	-	1	-	0	-	0	-	0	-	0	-	0
36 TM	TM	2	+	-	0	-	1	-	0	-	1	-	0	-	0	-	0	-	0	-	0
36 TM	TM	3	+	-	0	-	1	-	0	+	1	-	0	-	0	-	0	-	0	-	0
36 TM	TM	4	+	-	0	+	1	-	0	-	1	-	0	-	0	-	0	-	0	-	0
36 TM	TM	6	+	-	0	-	1	-	0	-	1	-	0	-	0	-	0	-	0	-	0
36 TM	TM	10	+	-	0	-	1	-	0	-	1	-	0	-	0	-	0	-	0	-	0
37 TM	TM	2	+	-	0	-	1	-	0	+	1	-	0	-	0	-	0	-	0	-	0
37 TM	TM	3	+	-	0	-	1	-	0	-	1	-	0	-	0	-	0	-	0	-	0
37 TM	TM	4	+	-	0	+	1	-	0	-	1	-	0	-	0	-	0	-	0	-	0
37 TM	TM	6	+	-	0	+	1	-	0	-	1	-	0	-	0	-	0	-	0	-	0
37 TM	TM	10	+	-	0	-	1	-	0	-	1	-	0	-	0	-	0	-	0	-	0
38 TM	TM	2	+	-	0	-	1	-	0	+	1	-	0	-	0	-	0	-	0	-	0
38 TM	TM	3	+	-	0	-	1	-	0	-	1	-	0	-	0	-	0	-	0	-	0
38 TM	TM	4	+	-	0	-	1	-	0	-	1	-	0	-	0	-	0	-	0	-	0
38 TM	TM	6	+	-	0	+	1	-	0	-	1	-	0	-	0	-	0	-	0	-	0
38 TM	TM	10	+	-	0	-	1	-	0	-	1	-	0	-	0	-	0	-	0	-	0
42 TM	TM	2	+	-	0	-	1	-	0	+	1	-	0	-	0	-	0	-	0	-	0
42 TM	TM	3	+	-	0	-	1	-	0	-	1	-	0	-	0	-	0	-	0	-	0
42 TM	TM	4	+	-	0	+	1	-	0	-	1	-	0	-	0	-	0	-	0	-	0
42 TM	TM	6	+	-	0	+	1	-	0	-	1	-	0	-	0	-	0	-	0	-	0
42 TM	TM	10	+	-	0	-	1	-	0	-	1	-	0	-	0	-	0	-	0	-	0
43 TM	TM	2	+	-	0	-	1	-	0	+	1	-	0	-	0	-	0	-	0	-	0
43 TM	TM	3	+	-	0	-	1	-	0	-	1	-	0	-	0	-	0	-	0	-	0
43 TM	TM	4	+	-	0	+	1	-	0	-	1	-	0	-	0	-	0	-	0	-	0
43 TM	TM	6	+	-	0	+	1	-	0	-	1	-	0	-	0	-	0	-	0	-	0
43 TM	TM	10	+	-	0	-	1	-	0	-	1	-	0	-	0	-	0	-	0	-	0
44 TM	TM	2	+	-	0	-	1	-	0	+	1	-	0	-	0	-	0	-	1	-	1
44 TM	TM	3	+	-	0	-	1	-	0	-	1	-	0	-	0	-	0	-	1	+	1
44 TM	TM	4	+	-	0	-	1	-	0	-	1	-	0	-	0	-	0	-	1	-	1
44 TM	TM	6	+	-	0	+	1	-	0	-	1	-	0	-	0	-	0	+	1	-	1
44 TM	TM	10	+	-	0	-	1	-	0	-	1	-	0	-	0	-	0	-	1	-	1
203 EE	EE	1	-	n.a.	0	n.a.	0	n.a.	0	n.a.	0	n.a.	0	n.a.	0	n.a.	0	n.a.	0	n.a.	0
203 EE	EE	3	+	-	0	-	0	-	0	-	0	-	0	-	0	-	0	-	0	-	0
203 EE	EE	4	-	n.a.	0	n.a.	0	n.a.	0	n.a.	0	n.a.	0	n.a.	0	n.a.	0	n.a.	0	n.a.	0
203 EE	EE	5	-	n.a.	0	n.a.	0	n.a.	0	n.a.	0	n.a.	0	n.a.	0	n.a.	0	n.a.	0	n.a.	0
203 EE	EE	6	-	n.a.	0	n.a.	0	n.a.	0	n.a.	0	n.a.	0	n.a.	0	n.a.	0	n.a.	0	n.a.	0
203 EE	EE	7	-	n.a.	0	n.a.	0	n.a.	0	n.a.	0	n.a.	0	n.a.	0	n.a.	0	n.a.	0	n.a.	0
203 EE	EE	8	-	n.a.	0	n.a.	0	n.a.	0	n.a.	0	n.a.	0	n.a.	0	n.a.	0	n.a.	0	n.a.	0
203 EE	EE	9	-	n.a.	0	n.a.	0	n.a.	0	n.a.	0	n.a.	0	n.a.	0	n.a.	0	n.a.	0	n.a.	0
203 EE	EE	10	-	n.a.	0	n.a.	0	n.a.	0	n.a.	0	n.a.	0	n.a.	0	n.a.	0	n.a.	0	n.a.	0
204 SV	SV	1	+	-	0	-	0	-	0	+	1	-	0	-	0	-	0	-	0	-	0
204 SV	SV	3	+	-	0	-	0	-	0	+	1	-	0	-	0	-	0	-	0	-	0
204 SV	SV	4	+	-	0	-	0	-	0	-	1	-	0	-	0	-	0	-	0	-	0
204 SV	SV	5	+	-	0	-	0	-	0	-	1	-	0	-	0	-	0	-	0	-	0
204 SV	SV	6	+	-	0	-	0	-	0	-	1	-	0	-	0	-	0	-	0	-	0
204 SV	SV	7	+	-	0	-	0	-	0	-	1	-	0	-	0	-	0	-	0	-	0
204 SV	SV	8	-	n.a.	0	n.a.	0	n.a.	0	n.a.	1	n.a.	0	n.a.	0	n.a.	0	n.a.	0	n.a.	0
204 SV	SV	9	+	-	0	-	0	-	0	-	1	-	0	-	0	-	0	-	0	-	0
204 SV	SV	10	+	-	0	-	0	-	0	-	1	-	0	-	0	-	0	-	0	-	0
54 TM	TM	2	+	-	0	-	1	-	0	-	1	-	0	-	0	-	0	-	0	-	0
54 TM	TM	3	+	-	0	-	1	-	0	+	1	-	0	-	0	-	0	-	0	-	0
54 TM	TM	4	+	-	0	+	1	-	0	-	1	-	0	-	0	-	0	-	0	-	0
54 TM	TM	6	-	n.a.	0	n.a.	1	n.a.	0	n.a.	1	n.a.	0	n.a.	0	n.a.	0	n.a.	0	n.a.	0
54 TM	TM	10	-	n.a.	0	n.a.	1	n.a.	0	n.a.	1	n.a.	0	n.a.	0	n.a.	0	n.a.	0	n.a.	0
59 TM	TM	2	+	-	0	-	1	-	0	+	1	-	0	-	0	-	0	-	0	-	0
59 TM	TM	3	+	-	0	+	1	-	0	-	1	-	0	-	0	-	0	-	0	-	0
59 TM	TM	4	-	n.a.	0	n.a.	1	n.a.	0	n.a.	1	n.a.	0	n.a.	0	n.a.	0	n.a.	0	n.a.	0
59 TM	TM	6	+	-	0	-	1	-	0	+	1	-	0	-	0	-	0	-	0	-	0
59 TM	TM	10	+	-	0	-	1	-	0	+	1	-	0	-	0	-	0	-	0	-	0
6 TM	TM	2	+	-	0	+	1	-	0	+	1	-	0	-	0	-	0	-	0	-	0
6 TM	TM	3	+	-	0	+	1	-	0	-	1	-	0	-	0	-	0	-	0	-	0
6 TM	TM	4	+	-	0	+	1	-	0	-	1	-	0	-	0	-	0	-	0	-	0
6 TM	TM	6	+	-	0	+	1	-	0	-	1	-	0	-	0	-	0	-	0	-	0
6 TM	TM	10	+	-	0	+	1	-	0	-	1	-	0	-	0	-	0	-	0	-	0
60 TM	TM	2	+	-	0	+	1	-	0	+	1	-	0	-	0	-	0	-	0	-	0
60 TM	TM	3	+	-	0	+	1	-	0	-	1	-	0	-	0	-	0	-	0	-	0
60 TM	TM	4	-	n.a.	0	n.a.	1	n.a.	0	n.a.	1	n.a.	0	n.a.	0	n.a.	0	n.a.	0	n.a.	0
60 TM	TM	6	-	n.a.	0	n.a.	1	n.a.	0	n.a.	1	n.a.	0	n.a.	0	n.a.	0	n.a.	0	n.a.	0
60 TM	TM	10	-	n.a.	0	n.a.	1	n.a.	0	n.a.	1	n.a.	0	n.a.	0	n.a.	0	n.a.	0	n.a.	0
67 TM	TM	2	+	-	0	-	1	-	0	-	0	-	0	-	0	-	0	-	0	-	0
67 TM	TM	3	+	-	0	+	1	-	0	-	0	-	0	-	0	-	0	-	0	-	0
67 TM	TM	4	-	n.a.	0	n.a.	1	n.a.	0	n.a.	0	n.a.	0	n.a.	0	n.a.	0	n.a.	0	n.a.	0
67 TM	TM	6	+	-	0	-	1	-	0	-	0	-	0	-	0	-	0	-	0	-	0
67 TM	TM	10	+	-	0	+	1	-	0	-	0	-	0	-	0	-	0	-	0	-	0
68 TM	TM	2	+	-	0	-	0	-	0	+	1	-	0	-	0	-	0	-	0	-	0
68 TM	TM	3	+	-	0	-	0	-	0	-	1	-	0	-	0	-	0	-	0	-	0
68 TM	TM	4	+	-	0	-	0	-	0	-	1	-	0	-	0	-	0	-	0	-	0
68 TM	TM	6	+	-	0	-	0	-	0	-	1	-	0	-	0	-	0	-	0	-	0
68 TM	TM	10	-	n.a.	0	n.a.	0	n.a.	0	n.a.	1	n.a.	0	n.a.	0	n.a.	0	n.a.	0	n.a.	0
69 TM	TM	2	+	-	1	-	1	-	0	-	1	-	0	-	0	-	0	-	0	-	0
69 TM	TM	3	+	-	1	+	1	-	0	-	1	-	0	-	0	-	0	-	0	-	0
69 TM	TM	4	+	-	1	-	1	-	0	-	1	-	0	-	0	-	0	-	0	-	0
69 TM	TM	6	+	+	1	-	1	-	0	+	1	-	0	-	0	-	0	-	0	-	0
69 TM	TM	10	+	-	1	-	1	-	0	-	1	-	0	-	0	-	0	-	0	-	0
70 TM	TM	2	+	-	0	-	0	-	0	-	0	-	0	-	0	-	0	-	0	-	0
70 TM	TM	3	+	-	0	-	0	-	0	-	0	-	0	-	0	-	0	-	0	-	0
70 TM	TM	4	+	-	0	-	0	-	0	-	0	-	0	-	0	-	0	-	0	-	0
70 TM	TM	6	+	-	0	-	0	-	0	-	0	-	0	-	0	-	0	-	0	-	0
70 TM	TM	10	+	-	0	-	0	-	0	-	0	-	0	-	0	-	0	-	0	-	0
213 EE	EE	1	+	+	1	+	1	-	0	+	1	-	0	-	0	-	0	-	0	-	0
213 EE	EE	3	+	-	1	-	1	-	0	-	1	-	0	-	0	-	0	-	0	-	0
213 EE	EE	4	-	n.a.	1	n.a.	1	n.a.	0	n.a.	1	n.a.	0	n.a.	0	n.a.	0	n.a.	0	n.a.	0
213 EE	EE	5	-	n.a.	1	n.a.	1	n.a.	0	n.a.	1	n.a.	0	n.a.	0	n.a.	0	n.a.	0	n.a.	0
213 EE	EE	6	-	n.a.	1	n.a.	1	n.a.	0	n.a.	1	n.a.	0	n.a.	0	n.a.	0	n.a.	0	n.a.	0
213 EE	EE	7	-	n.a.	1	n.a.	1	n.a.	0	n.a.	1	n.a.	0	n.a.	0	n.a.	0	n.a.	0	n.a.	0
213 EE	EE	8	-	n.a.	1	n.a.	1	n.a.	0	n.a.	1	n.a.	0	n.a.	0	n.a.	0	n.a.	0	n.a.	0
213 EE	EE	9	-	n.a.	1	n.a.	1	n.a.	0	n.a.	1	n.a.	0	n.a.	0	n.a.	0	n.a.	0	n.a.	0
213 EE	EE	10	-	n.a.	1	n.a.	1	n.a.	0	n.a.	1	n.a.	0	n.a.	0	n.a.	0	n.a.	0	n.a.	0
214 EE	EE	1	+	-	0	+	1	-	0	+	1	-	0	-	0	-	0	+	1	-	0
214 EE	EE	3	+	-	0	+	1	-	0	-	1	-	0	-	0	-	0	-	1	-	0
214 EE	EE	4	-	n.a.	0	n.a.	1	n.a.	0	n.a.	1	n.a.	0	n.a.	0	n.a.	0	n.a.	1	n.a.	0
214 EE	EE	5	+	-	0	+	1	-	0	-	1	-	0	-	0	-	0	-	1	-	0
214 EE	EE	6	+	-	0	+	1	-	0	-	1	-	0	-	0	-	0	-	1	-	0
214 EE	EE	7	-	n.a.	0	n.a.	1	n.a.	0	n.a.	1	n.a.	0	n.a.	0	n.a.	0	n.a.	1	n.a.	0
214 EE	EE	8	+	-	0	+	1	-	0	+	1	-	0	-	0	-	0	-	1	-	0
214 EE	EE	9	-	n.a.	0	n.a.	1	n.a.	0	n.a.	1	n.a.	0	n.a.	0	n.a.	0	n.a.	1	n.a.	0
214 EE	EE	10	-	n.a.	0	n.a.	1	n.a.	0	n.a.	1	n.a.	0	n.a.	0	n.a.	0	n.a.	1	n.a.	0
215 ER	ER	1	+	-	0	+	1	-	0	-	0	-	0	-	0	-	0	+	1	-	0
215 ER	ER	3	+	-	0	-	1	-	0	-	0	-	0	-	0	-	0	-	1	-	0
215 ER	ER	4	+	-	0	-	1	-	0	-	0	-	0	-	0	-	0	-	1	-	0
215 ER	ER	5	+	-	0	-	1	-	0	-	0	-	0	-	0	-	0	-	1	-	0
215 ER	ER	6	+	-	0	-	1	-	0	-	0	-	0	-	0	-	0	-	1	-	0
215 ER	ER	7	+	-	0	-	1	-	0	-	0	-	0	-	0	-	0	-	1	-	0
215 ER	ER	8	+	-	0	-	1	-	0	-	0	-	0	-	0	-	0	-	1	-	0
215 ER	ER	9	+	-	0	-	1	-	0	-	0	-	0	-	0	-	0	-	1	-	0
215 ER	ER	10	+	-	0	-	1	-	0	-	0	-	0	-	0	-	0	-	1	-	0
216 EE	EE	1	+	+	1	+	1	-	0	-	1	-	0	-	0	-	0	+	1	-	0
216 EE	EE	3	+	-	1	+	1	-	0	+	1	-	0	-	0	-	0	-	1	-	0
216 EE	EE	4	+	+	1	+	1	-	0	+	1	-	0	-	0	-	0	-	1	-	0
216 EE	EE	5	+	+	1	+	1	-	0	+	1	-	0	-	0	-	0	-	1	-	0
216 EE	EE	6	+	+	1	+	1	-	0	+	1	-	0	-	0	-	0	-	1	-	0
216 EE	EE	7	+	+	1	+	1	-	0	+	1	-	0	-	0	-	0	-	1	-	0
216 EE	EE	8	+	+	1	+	1	-	0	+	1	-	0	-	0	-	0	-	1	-	0
216 EE	EE	9	+	+	1	+	1	-	0	+	1	-	0	-	0	-	0	-	1	-	0
216 EE	EE	10	+	+	1	+	1	-	0	-	1	-	0	-	0	-	0	-	1	-	0
217 EE	EE	1	+	+	1	+	1	-	0	+	1	-	0	+	1	-	0	+	1	-	0
217 EE	EE	3	+	-	1	+	1	-	0	+	1	-	0	-	1	-	0	-	1	-	0
217 EE	EE	4	+	-	1	+	1	-	0	-	1	-	0	-	1	-	0	-	1	-	0
217 EE	EE	5	+	-	1	+	1	-	0	-	1	-	0	-	1	-	0	-	1	-	0
217 EE	EE	6	+	+	1	+	1	-	0	-	1	-	0	-	1	-	0	-	1	-	0
217 EE	EE	7	+	-	1	+	1	-	0	-	1	-	0	-	1	-	0	-	1	-	0
217 EE	EE	8	+	-	1	+	1	-	0	-	1	-	0	-	1	-	0	-	1	-	0
217 EE	EE	9	+	-	1	+	1	-	0	-	1	-	0	-	1	-	0	-	1	-	0
217 EE	EE	10	+	-	1	+	1	-	0	-	1	-	0	-	1	-	0	-	1	-	0
218 EE	EE	1	+	-	0	+	1	-	0	+	1	-	0	-	0	-	0	+	1	-	1
218 EE	EE	3	+	-	0	-	1	-	0	+	1	-	0	-	0	-	0	-	1	-	1
218 EE	EE	4	+	-	0	-	1	-	0	-	1	-	0	-	0	-	0	-	1	-	1
218 EE	EE	5	+	-	0	-	1	-	0	-	1	-	0	-	0	-	0	-	1	-	1
218 EE	EE	6	+	-	0	-	1	-	0	-	1	-	0	-	0	-	0	-	1	+	1
218 EE	EE	7	+	-	0	+	1	-	0	-	1	-	0	-	0	-	0	-	1	-	1
218 EE	EE	8	+	-	0	-	1	-	0	+	1	-	0	-	0	-	0	-	1	-	1
218 EE	EE	9	+	-	0	-	1	-	0	-	1	-	0	-	0	-	0	-	1	-	1
218 EE	EE	10	+	-	0	-	1	-	0	-	1	-	0	-	0	-	0	-	1	-	1
219 EE	EE	1	+	-	0	+	1	-	0	-	0	-	0	-	0	-	0	-	0	-	0
219 EE	EE	3	+	-	0	-	1	-	0	-	0	-	0	-	0	-	0	-	0	-	0
219 EE	EE	4	+	-	0	-	1	-	0	-	0	-	0	-	0	-	0	-	0	-	0
219 EE	EE	5	+	-	0	-	1	-	0	-	0	-	0	-	0	-	0	-	0	-	0
219 EE	EE	6	+	-	0	+	1	-	0	-	0	-	0	-	0	-	0	-	0	-	0
219 EE	EE	7	+	-	0	-	1	-	0	-	0	-	0	-	0	-	0	-	0	-	0
219 EE	EE	8	+	-	0	-	1	-	0	-	0	-	0	-	0	-	0	-	0	-	0
219 EE	EE	9	+	-	0	-	1	-	0	-	0	-	0	-	0	-	0	-	0	-	0
219 EE	EE	10	+	-	0	-	1	-	0	-	0	-	0	-	0	-	0	-	0	-	0
220 EE	EE	1	+	-	0	+	1	-	0	+	1	-	0	-	0	-	0	+	1	-	0
220 EE	EE	3	+	-	0	+	1	-	0	+	1	-	0	-	0	-	0	-	1	-	0
220 EE	EE	4	+	-	0	+	1	-	0	+	1	-	0	-	0	-	0	-	1	-	0
220 EE	EE	5	+	-	0	+	1	-	0	-	1	-	0	-	0	-	0	-	1	-	0
220 EE	EE	6	+	-	0	+	1	-	0	-	1	-	0	-	0	-	0	-	1	-	0
220 EE	EE	7	+	-	0	+	1	-	0	-	1	-	0	-	0	-	0	-	1	-	0
220 EE	EE	8	+	-	0	+	1	-	0	-	1	-	0	-	0	-	0	-	1	-	0
220 EE	EE	9	+	-	0	+	1	-	0	-	1	-	0	-	0	-	0	-	1	-	0
220 EE	EE	10	+	-	0	+	1	-	0	+	1	-	0	-	0	-	0	-	1	-	0
221 EE	EE	1	+	-	0	-	1	-	0	-	0	-	0	-	0	-	0	-	0	-	0
221 EE	EE	3	+	-	0	-	1	-	0	-	0	-	0	-	0	-	0	-	0	-	0
221 EE	EE	4	+	-	0	-	1	-	0	-	0	-	0	-	0	-	0	-	0	-	0
221 EE	EE	5	+	-	0	+	1	-	0	-	0	-	0	-	0	-	0	-	0	-	0
221 EE	EE	6	+	-	0	-	1	-	0	-	0	-	0	-	0	-	0	-	0	-	0
221 EE	EE	7	+	-	0	-	1	-	0	-	0	-	0	-	0	-	0	-	0	-	0
221 EE	EE	8	+	-	0	-	1	-	0	-	0	-	0	-	0	-	0	-	0	-	0
221 EE	EE	9	+	-	0	-	1	-	0	-	0	-	0	-	0	-	0	-	0	-	0
221 EE	EE	10	+	-	0	-	1	-	0	-	0	-	0	-	0	-	0	-	0	-	0
222 EE	EE	1	+	-	0	+	1	-	0	+	1	-	0	-	0	-	0	-	0	-	0
222 EE	EE	3	+	-	0	+	1	-	0	+	1	-	0	-	0	-	0	-	0	-	0
222 EE	EE	4	+	-	0	+	1	-	0	-	1	-	0	-	0	-	0	-	0	-	0
222 EE	EE	5	+	-	0	+	1	-	0	-	1	-	0	-	0	-	0	-	0	-	0
222 EE	EE	6	+	-	0	+	1	-	0	-	1	-	0	-	0	-	0	-	0	-	0
222 EE	EE	7	+	-	0	+	1	-	0	-	1	-	0	-	0	-	0	-	0	-	0
222 EE	EE	8	+	-	0	-	1	-	0	-	1	-	0	-	0	-	0	-	0	-	0
222 EE	EE	9	+	-	0	+	1	-	0	-	1	-	0	-	0	-	0	-	0	-	0
222 EE	EE	10	+	-	0	-	1	-	0	-	1	-	0	-	0	-	0	-	0	-	0
223 EE	EE	1	+	-	0	-	1	-	0	-	1	-	0	-	0	-	0	-	0	-	0
223 EE	EE	3	+	-	0	-	1	-	0	-	1	-	0	-	0	-	0	-	0	-	0
223 EE	EE	4	+	-	0	-	1	-	0	-	1	-	0	-	0	-	0	-	0	-	0
223 EE	EE	5	+	-	0	+	1	-	0	-	1	-	0	-	0	-	0	-	0	-	0
223 EE	EE	6	+	-	0	+	1	-	0	-	1	-	0	-	0	-	0	-	0	-	0
223 EE	EE	7	+	-	0	+	1	-	0	-	1	-	0	-	0	-	0	-	0	-	0
223 EE	EE	8	+	-	0	+	1	-	0	+	1	-	0	-	0	-	0	-	0	-	0
223 EE	EE	9	+	-	0	+	1	-	0	-	1	-	0	-	0	-	0	-	0	-	0
223 EE	EE	10	+	-	0	-	1	-	0	-	1	-	0	-	0	-	0	-	0	-	0
224 EE	EE	1	+	-	0	+	1	-	0	-	1	-	0	-	0	-	0	-	0	-	0
224 EE	EE	3	+	-	0	+	1	-	0	+	1	-	0	-	0	-	0	-	0	-	0
224 EE	EE	4	+	-	0	+	1	-	0	-	1	-	0	-	0	-	0	-	0	-	0
224 EE	EE	5	+	-	0	+	1	-	0	+	1	-	0	-	0	-	0	-	0	-	0
224 EE	EE	6	+	-	0	+	1	-	0	+	1	-	0	-	0	-	0	-	0	-	0
224 EE	EE	7	+	-	0	+	1	-	0	+	1	-	0	-	0	-	0	-	0	-	0
224 EE	EE	8	+	-	0	+	1	-	0	+	1	-	0	-	0	-	0	-	0	-	0
224 EE	EE	9	+	-	0	+	1	-	0	+	1	-	0	-	0	-	0	-	0	-	0
224 EE	EE	10	+	-	0	+	1	-	0	-	1	-	0	-	0	-	0	-	0	-	0
225 EE	EE	1	+	-	0	+	1	-	0	-	0	-	0	-	0	-	0	-	0	-	0
225 EE	EE	3	+	-	0	-	1	-	0	-	0	-	0	-	0	-	0	-	0	-	0
225 EE	EE	4	+	-	0	+	1	-	0	-	0	-	0	-	0	-	0	-	0	-	0
225 EE	EE	5	+	-	0	+	1	-	0	-	0	-	0	-	0	-	0	-	0	-	0
225 EE	EE	6	+	-	0	-	1	-	0	-	0	-	0	-	0	-	0	-	0	-	0
225 EE	EE	7	+	-	0	+	1	-	0	-	0	-	0	-	0	-	0	-	0	-	0
225 EE	EE	8	+	-	0	+	1	-	0	-	0	-	0	-	0	-	0	-	0	-	0
225 EE	EE	9	+	-	0	-	1	-	0	-	0	-	0	-	0	-	0	-	0	-	0
225 EE	EE	10	+	-	0	-	1	-	0	-	0	-	0	-	0	-	0	-	0	-	0
226 ER	ER	1	+	+	1	+	1	-	0	-	0	-	0	-	0	-	0	-	0	-	0
226 ER	ER	3	+	-	1	+	1	-	0	-	0	-	0	-	0	-	0	-	0	-	0
226 ER	ER	4	+	-	1	+	1	-	0	-	0	-	0	-	0	-	0	-	0	-	0
226 ER	ER	5	+	-	1	+	1	-	0	-	0	-	0	-	0	-	0	-	0	-	0
226 ER	ER	6	+	+	1	+	1	-	0	-	0	-	0	-	0	-	0	-	0	-	0
226 ER	ER	7	+	+	1	+	1	-	0	-	0	-	0	-	0	-	0	-	0	-	0
226 ER	ER	8	+	-	1	+	1	-	0	-	0	-	0	-	0	-	0	-	0	-	0
226 ER	ER	9	+	-	1	+	1	-	0	-	0	-	0	-	0	-	0	-	0	-	0
226 ER	ER	10	+	-	1	+	1	-	0	-	0	-	0	-	0	-	0	-	0	-	0
227 EE	EE	1	+	-	0	+	1	-	0	-	0	-	0	-	0	-	0	-	0	-	0
227 EE	EE	3	+	-	0	-	1	-	0	-	0	-	0	-	0	-	0	-	0	-	0
227 EE	EE	4	+	-	0	-	1	-	0	-	0	-	0	-	0	-	0	-	0	-	0
227 EE	EE	5	+	-	0	+	1	-	0	-	0	-	0	-	0	-	0	-	0	-	0
227 EE	EE	6	+	-	0	+	1	-	0	-	0	-	0	-	0	-	0	-	0	-	0
227 EE	EE	7	+	-	0	+	1	-	0	-	0	-	0	-	0	-	0	-	0	-	0
227 EE	EE	8	+	-	0	+	1	-	0	-	0	-	0	-	0	-	0	-	0	-	0
227 EE	EE	9	+	-	0	+	1	-	0	-	0	-	0	-	0	-	0	-	0	-	0
227 EE	EE	10	+	-	0	+	1	-	0	-	0	-	0	-	0	-	0	-	0	-	0
228 ER	ER	1	+	-	0	+	1	-	0	+	1	-	0	-	0	-	0	-	0	-	0
228 ER	ER	3	+	-	0	+	1	-	0	+	1	-	0	-	0	-	0	-	0	-	0
228 ER	ER	4	+	-	0	+	1	-	0	-	1	-	0	-	0	-	0	-	0	-	0
228 ER	ER	5	+	-	0	+	1	-	0	+	1	-	0	-	0	-	0	-	0	-	0
228 ER	ER	6	+	-	0	+	1	-	0	-	1	-	0	-	0	-	0	-	0	-	0
228 ER	ER	7	+	-	0	+	1	-	0	-	1	-	0	-	0	-	0	-	0	-	0
228 ER	ER	8	+	-	0	+	1	-	0	-	1	-	0	-	0	-	0	-	0	-	0
228 ER	ER	9	+	-	0	+	1	-	0	-	1	-	0	-	0	-	0	-	0	-	0
228 ER	ER	10	+	-	0	+	1	-	0	-	1	-	0	-	0	-	0	-	0	-	0
72 TM	TM	2	+	-	0	-	0	-	0	+	1	-	0	-	0	-	0	-	0	-	0
72 TM	TM	3	+	-	0	-	0	-	0	-	1	-	0	-	0	-	0	-	0	-	0
72 TM	TM	4	-	n.a.	0	n.a.	0	n.a.	0	n.a.	1	n.a.	0	n.a.	0	n.a.	0	n.a.	0	n.a.	0
72 TM	TM	6	-	n.a.	0	n.a.	0	n.a.	0	n.a.	1	n.a.	0	n.a.	0	n.a.	0	n.a.	0	n.a.	0
72 TM	TM	10	+	-	0	-	0	-	0	-	1	-	0	-	0	-	0	-	0	-	0
73 TM	TM	2	+	-	0	+	1	-	0	+	1	-	0	-	0	-	0	-	0	-	0
73 TM	TM	3	+	-	0	-	1	-	0	-	1	-	0	-	0	-	0	-	0	-	0
73 TM	TM	4	+	-	0	-	1	-	0	-	1	-	0	-	0	-	0	-	0	-	0
73 TM	TM	6	+	-	0	-	1	-	0	-	1	-	0	-	0	-	0	-	0	-	0
73 TM	TM	10	+	-	0	-	1	-	0	-	1	-	0	-	0	-	0	-	0	-	0
231 ER	ER	1	+	-	0	+	1	-	0	+	1	-	0	-	0	-	0	+	1	-	0
231 ER	ER	3	+	-	0	-	1	-	0	-	1	-	0	-	0	-	0	-	1	-	0
231 ER	ER	4	+	-	0	-	1	-	0	-	1	-	0	-	0	-	0	-	1	-	0
231 ER	ER	5	+	-	0	+	1	-	0	-	1	-	0	-	0	-	0	-	1	-	0
231 ER	ER	6	+	-	0	+	1	-	0	-	1	-	0	-	0	-	0	-	1	-	0
231 ER	ER	7	+	-	0	+	1	-	0	-	1	-	0	-	0	-	0	-	1	-	0
231 ER	ER	8	+	-	0	+	1	-	0	-	1	-	0	-	0	-	0	-	1	-	0
231 ER	ER	9	+	-	0	+	1	-	0	-	1	-	0	-	0	-	0	-	1	-	0
231 ER	ER	10	+	-	0	-	1	-	0	-	1	-	0	-	0	-	0	-	1	-	0
232 ER	ER	1	+	+	1	+	1	-	0	+	1	-	0	+	1	-	0	+	1	-	0
232 ER	ER	3	+	-	1	+	1	-	0	+	1	-	0	-	1	-	0	-	1	-	0
232 ER	ER	4	+	-	1	-	1	-	0	-	1	-	0	-	1	-	0	-	1	-	0
232 ER	ER	5	+	-	1	-	1	-	0	+	1	-	0	-	1	-	0	-	1	-	0
232 ER	ER	6	+	-	1	+	1	-	0	-	1	-	0	-	1	-	0	-	1	-	0
232 ER	ER	7	+	+	1	+	1	-	0	-	1	-	0	-	1	-	0	-	1	-	0
232 ER	ER	8	+	-	1	+	1	-	0	+	1	-	0	-	1	-	0	-	1	-	0
232 ER	ER	9	+	-	1	+	1	-	0	+	1	-	0	-	1	-	0	-	1	-	0
232 ER	ER	10	+	-	1	+	1	-	0	-	1	-	0	-	1	-	0	-	1	-	0
233 EE	EE	1	+	-	0	-	0	-	0	-	0	-	0	-	1	-	0	-	0	-	0
233 EE	EE	3	+	-	0	-	0	-	0	-	0	-	0	+	1	-	0	-	0	-	0
233 EE	EE	4	+	-	0	-	0	-	0	-	0	-	0	-	1	-	0	-	0	-	0
233 EE	EE	5	+	-	0	-	0	-	0	-	0	-	0	-	1	-	0	-	0	-	0
233 EE	EE	6	+	-	0	-	0	-	0	-	0	-	0	-	1	-	0	-	0	-	0
233 EE	EE	7	+	-	0	-	0	-	0	-	0	-	0	-	1	-	0	-	0	-	0
233 EE	EE	8	+	-	0	-	0	-	0	-	0	-	0	+	1	-	0	-	0	-	0
233 EE	EE	9	+	-	0	-	0	-	0	-	0	-	0	+	1	-	0	-	0	-	0
233 EE	EE	10	+	-	0	-	0	-	0	-	0	-	0	-	1	-	0	-	0	-	0
234 EE	EE	1	+	+	1	+	1	-	0	+	1	-	0	-	0	-	0	+	1	-	0
234 EE	EE	3	+	-	1	+	1	-	0	+	1	-	0	-	0	-	0	-	1	-	0
234 EE	EE	4	+	-	1	+	1	-	0	+	1	-	0	-	0	-	0	-	1	-	0
234 EE	EE	5	+	+	1	+	1	-	0	+	1	-	0	-	0	-	0	-	1	-	0
234 EE	EE	6	+	+	1	+	1	-	0	+	1	-	0	-	0	-	0	-	1	-	0
234 EE	EE	7	+	+	1	+	1	-	0	+	1	-	0	-	0	-	0	-	1	-	0
234 EE	EE	8	+	+	1	+	1	-	0	-	1	-	0	-	0	-	0	-	1	-	0
234 EE	EE	9	+	-	1	+	1	-	0	-	1	-	0	-	0	-	0	-	1	-	0
234 EE	EE	10	+	-	1	+	1	-	0	+	1	-	0	-	0	-	0	-	1	-	0
235 EE	EE	1	+	+	1	+	1	-	0	+	1	-	0	-	0	-	0	-	0	-	0
235 EE	EE	3	+	+	1	+	1	-	0	+	1	-	0	-	0	-	0	-	0	-	0
235 EE	EE	4	+	+	1	+	1	-	0	+	1	-	0	-	0	-	0	-	0	-	0
235 EE	EE	5	+	+	1	+	1	-	0	+	1	-	0	-	0	-	0	-	0	-	0
235 EE	EE	6	+	+	1	+	1	-	0	+	1	-	0	-	0	-	0	-	0	-	0
235 EE	EE	7	+	+	1	+	1	-	0	+	1	-	0	-	0	-	0	-	0	-	0
235 EE	EE	8	+	-	1	+	1	-	0	+	1	-	0	-	0	-	0	-	0	-	0
235 EE	EE	9	+	+	1	+	1	-	0	+	1	-	0	-	0	-	0	-	0	-	0
235 EE	EE	10	+	-	1	+	1	-	0	-	1	-	0	-	0	-	0	-	0	-	0
236 EE	EE	1	+	-	0	+	1	-	0	-	0	-	0	-	0	-	0	-	0	-	0
236 EE	EE	3	+	-	0	+	1	-	0	-	0	-	0	-	0	-	0	-	0	-	0
236 EE	EE	4	+	-	0	-	1	-	0	-	0	-	0	-	0	-	0	-	0	-	0
236 EE	EE	5	+	-	0	+	1	-	0	-	0	-	0	-	0	-	0	-	0	-	0
236 EE	EE	6	+	-	0	-	1	-	0	-	0	-	0	-	0	-	0	-	0	-	0
236 EE	EE	7	+	-	0	-	1	-	0	-	0	-	0	-	0	-	0	-	0	-	0
236 EE	EE	8	+	-	0	-	1	-	0	-	0	-	0	-	0	-	0	-	0	-	0
236 EE	EE	9	+	-	0	-	1	-	0	-	0	-	0	-	0	-	0	-	0	-	0
236 EE	EE	10	+	-	0	-	1	-	0	-	0	-	0	-	0	-	0	-	0	-	0
237 EE	EE	1	+	-	0	+	1	-	0	-	0	-	0	-	0	-	0	-	0	-	0
237 EE	EE	3	+	-	0	-	1	-	0	-	0	-	0	-	0	-	0	-	0	-	0
237 EE	EE	4	+	-	0	+	1	-	0	-	0	-	0	-	0	-	0	-	0	-	0
237 EE	EE	5	+	-	0	-	1	-	0	-	0	-	0	-	0	-	0	-	0	-	0
237 EE	EE	6	+	-	0	-	1	-	0	-	0	-	0	-	0	-	0	-	0	-	0
237 EE	EE	7	+	-	0	-	1	-	0	-	0	-	0	-	0	-	0	-	0	-	0
237 EE	EE	8	+	-	0	-	1	-	0	-	0	-	0	-	0	-	0	-	0	-	0
237 EE	EE	9	+	-	0	+	1	-	0	-	0	-	0	-	0	-	0	-	0	-	0
237 EE	EE	10	+	-	0	-	1	-	0	-	0	-	0	-	0	-	0	-	0	-	0
238 EE	EE	1	+	-	0	+	1	+	1	+	1	-	0	-	0	-	0	-	0	-	0
238 EE	EE	3	+	-	0	-	1	-	1	-	1	-	0	-	0	-	0	-	0	-	0
238 EE	EE	4	+	-	0	-	1	-	1	-	1	-	0	-	0	-	0	-	0	-	0
238 EE	EE	5	+	-	0	+	1	-	1	-	1	-	0	-	0	-	0	-	0	-	0
238 EE	EE	6	+	-	0	-	1	-	1	-	1	-	0	-	0	-	0	-	0	-	0
238 EE	EE	7	+	-	0	+	1	-	1	-	1	-	0	-	0	-	0	-	0	-	0
238 EE	EE	8	+	-	0	-	1	-	1	-	1	-	0	-	0	-	0	-	0	-	0
238 EE	EE	9	+	-	0	-	1	-	1	-	1	-	0	-	0	-	0	-	0	-	0
238 EE	EE	10	+	-	0	-	1	-	1	-	1	-	0	-	0	-	0	-	0	-	0
239 SV	SV	1	+	+	1	-	0	-	0	+	1	-	0	-	0	-	0	+	1	-	0
239 SV	SV	3	+	-	1	-	0	-	0	+	1	-	0	-	0	-	0	-	1	-	0
239SV	SV	4	+	+	1	-	0	-	0	-	1	-	0	-	0	-	0	-	1	-	0
239 SV	SV	5	+	+	1	-	0	-	0	+	1	-	0	-	0	-	0	-	1	-	0
239 SV	SV	6	+	+	1	-	0	-	0	-	1	-	0	-	0	-	0	-	1	-	0
239 SV	SV	7	+	+	1	-	0	-	0	-	1	-	0	-	0	-	0	-	1	-	0
239 SV	SV	8	+	-	1	-	0	-	0	+	1	-	0	-	0	-	0	-	1	-	0
239 SV	SV	9	+	+	1	-	0	-	0	-	1	-	0	-	0	-	0	-	1	-	0
239 SV	SV	10	+	-	1	-	0	-	0	-	1	-	0	-	0	-	0	-	1	-	0
240 SV	SV	1	+	+	1	-	1	-	0	-	0	-	0	-	0	-	0	-	0	-	0
240 SV	SV	3	+	-	1	-	1	-	0	-	0	-	0	-	0	-	0	-	0	-	0
240SV	SV	4	+	+	1	-	1	-	0	-	0	-	0	-	0	-	0	-	0	-	0
240 SV	SV	5	+	+	1	-	1	-	0	-	0	-	0	-	0	-	0	-	0	-	0
240 SV	SV	6	+	+	1	-	1	-	0	-	0	-	0	-	0	-	0	-	0	-	0
240 SV	SV	7	+	+	1	-	1	-	0	-	0	-	0	-	0	-	0	-	0	-	0
240 SV	SV	8	+	+	1	+	1	-	0	-	0	-	0	-	0	-	0	-	0	-	0
240 SV	SV	9	+	+	1	-	1	-	0	-	0	-	0	-	0	-	0	-	0	-	0
240 SV	SV	10	+	-	1	-	1	-	0	-	0	-	0	-	0	-	0	-	0	-	0
241 SV	SV	1	+	-	1	-	0	-	0	+	1	-	0	-	0	-	0	-	0	-	0
241 SV	SV	3	+	-	1	-	0	-	0	-	1	-	0	-	0	-	0	-	0	-	0
241SV	SV	4	+	-	1	-	0	-	0	-	1	-	0	-	0	-	0	-	0	-	0
241 SV	SV	5	+	+	1	-	0	-	0	-	1	-	0	-	0	-	0	-	0	-	0
241 SV	SV	6	+	+	1	-	0	-	0	-	1	-	0	-	0	-	0	-	0	-	0
241 SV	SV	7	+	+	1	-	0	-	0	-	1	-	0	-	0	-	0	-	0	-	0
241 SV	SV	8	+	-	1	-	0	-	0	-	1	-	0	-	0	-	0	-	0	-	0
241 SV	SV	9	+	-	1	-	0	-	0	-	1	-	0	-	0	-	0	-	0	-	0
241 SV	SV	10	+	-	1	-	0	-	0	-	1	-	0	-	0	-	0	-	0	-	0
242 SV	SV	1	+	-	1	-	0	-	0	+	1	-	0	-	0	-	0	-	0	-	0
242 SV	SV	3	+	-	1	-	0	-	0	-	1	-	0	-	0	-	0	-	0	-	0
242SV	SV	4	+	+	1	-	0	-	0	-	1	-	0	-	0	-	0	-	0	-	0
242 SV	SV	5	+	-	1	-	0	-	0	-	1	-	0	-	0	-	0	-	0	-	0
242 SV	SV	6	+	-	1	-	0	-	0	-	1	-	0	-	0	-	0	-	0	-	0
242 SV	SV	7	+	+	1	-	0	-	0	-	1	-	0	-	0	-	0	-	0	-	0
242 SV	SV	8	+	-	1	-	0	-	0	-	1	-	0	-	0	-	0	-	0	-	0
242 SV	SV	9	+	-	1	-	0	-	0	-	1	-	0	-	0	-	0	-	0	-	0
242 SV	SV	10	-	n.a.	1	n.a.	0	n.a.	0	n.a.	1	n.a.	0	n.a.	0	n.a.	0	n.a.	0	n.a.	0
243 ER	ER	1	+	-	0	+	1	-	0	-	0	-	0	-	0	-	0	+	1	-	0
243 ER	ER	3	+	-	0	+	1	-	0	-	0	-	0	-	0	-	0	-	1	-	0
243 ER	ER	4	-	n.a.	0	n.a.	1	n.a.	0	n.a.	0	n.a.	0	n.a.	0	n.a.	0	n.a.	1	n.a.	0
243 ER	ER	5	+	-	0	+	1	-	0	-	0	-	0	-	0	-	0	-	1	-	0
243 ER	ER	6	+	-	0	+	1	-	0	-	0	-	0	-	0	-	0	-	1	-	0
243 ER	ER	7	+	-	0	+	1	-	0	-	0	-	0	-	0	-	0	-	1	-	0
243 ER	ER	8	+	-	0	+	1	-	0	-	0	-	0	-	0	-	0	-	1	-	0
243 ER	ER	9	-	n.a.	0	n.a.	1	n.a.	0	n.a.	0	n.a.	0	n.a.	0	n.a.	0	n.a.	1	n.a.	0
243 ER	ER	10	-	n.a.	0	n.a.	1	n.a.	0	n.a.	0	n.a.	0	n.a.	0	n.a.	0	n.a.	1	n.a.	0
244 ER	ER	1	+	-	0	+	1	-	0	+	1	-	0	-	0	-	0	-	0	-	0
244 ER	ER	3	+	-	0	+	1	-	0	+	1	-	0	-	0	-	0	-	0	-	0
244 ER	ER	4	-	n.a.	0	n.a.	1	n.a.	0	n.a.	1	n.a.	0	n.a.	0	n.a.	0	n.a.	0	n.a.	0
244 ER	ER	5	-	n.a.	0	n.a.	1	n.a.	0	n.a.	1	n.a.	0	n.a.	0	n.a.	0	n.a.	0	n.a.	0
244 ER	ER	6	-	n.a.	0	n.a.	1	n.a.	0	n.a.	1	n.a.	0	n.a.	0	n.a.	0	n.a.	0	n.a.	0
244 ER	ER	7	-	n.a.	0	n.a.	1	n.a.	0	n.a.	1	n.a.	0	n.a.	0	n.a.	0	n.a.	0	n.a.	0
244 ER	ER	8	+	-	0	+	1	-	0	-	1	-	0	-	0	-	0	-	0	-	0
244 ER	ER	9	-	n.a.	0	n.a.	1	n.a.	0	n.a.	1	n.a.	0	n.a.	0	n.a.	0	n.a.	0	n.a.	0
244 ER	ER	10	-	n.a.	0	n.a.	1	n.a.	0	n.a.	1	n.a.	0	n.a.	0	n.a.	0	n.a.	0	n.a.	0
245 ER	ER	1	+	-	1	+	1	-	0	-	0	-	0	-	0	-	0	-	0	-	0
245 ER	ER	3	+	-	1	+	1	-	0	-	0	-	0	-	0	-	0	-	0	-	0
245ER	ER	4	+	+	1	+	1	-	0	-	0	-	0	-	0	-	0	-	0	-	0
245ER	ER	5	-	n.a.	1	n.a.	1	n.a.	0	n.a.	0	n.a.	0	n.a.	0	n.a.	0	n.a.	0	n.a.	0
245 ER	ER	6	+	+	1	+	1	-	0	-	0	-	0	-	0	-	0	-	0	-	0
245 ER	ER	7	+	+	1	+	1	-	0	-	0	-	0	-	0	-	0	-	0	-	0
245 ER	ER	8	+	+	1	+	1	-	0	-	0	-	0	-	0	-	0	-	0	-	0
245 ER	ER	9	+	+	1	+	1	-	0	-	0	-	0	-	0	-	0	-	0	-	0
245 ER	ER	10	+	-	1	+	1	-	0	-	0	-	0	-	0	-	0	-	0	-	0
246 ER	ER	1	+	-	0	+	1	-	0	-	0	-	0	-	0	-	0	+	1	-	0
246 ER	ER	3	+	-	0	+	1	-	0	-	0	-	0	-	0	-	0	-	1	-	0
246ER	ER	4	+	-	0	-	1	-	0	-	0	-	0	-	0	-	0	-	1	-	0
246 ER	ER	5	+	-	0	+	1	-	0	-	0	-	0	-	0	-	0	-	1	-	0
246 ER	ER	6	+	-	0	+	1	-	0	-	0	-	0	-	0	-	0	-	1	-	0
246 ER	ER	7	+	-	0	-	1	-	0	-	0	-	0	-	0	-	0	-	1	-	0
246 ER	ER	8	+	-	0	+	1	-	0	-	0	-	0	-	0	-	0	-	1	-	0
246 ER	ER	9	+	-	0	+	1	-	0	-	0	-	0	-	0	-	0	-	1	-	0
246 ER	ER	10	+	-	0	-	1	-	0	-	0	-	0	-	0	-	0	-	1	-	0
247 ER	ER	1	+	-	0	+	1	-	0	-	0	-	0	-	0	-	0	+	1	-	0
247 ER	ER	3	+	-	0	-	1	-	0	-	0	-	0	-	0	-	0	-	1	-	0
247ER	ER	4	+	-	0	-	1	-	0	-	0	-	0	-	0	-	0	-	1	-	0
247 ER	ER	5	+	-	0	+	1	-	0	-	0	-	0	-	0	-	0	-	1	-	0
247 ER	ER	6	+	-	0	+	1	-	0	-	0	-	0	-	0	-	0	-	1	-	0
247 ER	ER	7	+	-	0	+	1	-	0	-	0	-	0	-	0	-	0	-	1	-	0
247 ER	ER	8	+	-	0	+	1	-	0	-	0	-	0	-	0	-	0	-	1	-	0
247 ER	ER	9	+	-	0	+	1	-	0	-	0	-	0	-	0	-	0	-	1	-	0
247 ER	ER	10	+	-	0	-	1	-	0	-	0	-	0	-	0	-	0	-	1	-	0
248 ER	ER	1	+	-	0	+	1	-	0	+	1	-	0	-	0	-	0	+	1	-	0
248 ER	ER	3	+	-	0	+	1	-	0	+	1	-	0	-	0	-	0	-	1	-	0
248ER	ER	4	+	-	0	+	1	-	0	-	1	-	0	-	0	-	0	-	1	-	0
248 ER	ER	5	+	-	0	+	1	-	0	-	1	-	0	-	0	-	0	-	1	-	0
248 ER	ER	6	+	-	0	+	1	-	0	+	1	-	0	-	0	-	0	-	1	-	0
248 ER	ER	7	+	-	0	+	1	-	0	-	1	-	0	-	0	-	0	-	1	-	0
248 ER	ER	8	+	-	0	+	1	-	0	+	1	-	0	-	0	-	0	-	1	-	0
248 ER	ER	9	+	-	0	+	1	-	0	+	1	-	0	-	0	-	0	-	1	-	0
248 ER	ER	10	+	-	0	+	1	-	0	-	1	-	0	-	0	-	0	-	1	-	0
249 ER	ER	1	+	+	1	+	1	-	0	+	1	-	0	-	0	-	0	+	1	-	0
249 ER	ER	3	+	-	1	+	1	-	0	+	1	-	0	-	0	-	0	-	1	-	0
249ER	ER	4	+	-	1	+	1	-	0	+	1	-	0	-	0	-	0	-	1	-	0
249 ER	ER	5	+	+	1	+	1	-	0	+	1	-	0	-	0	-	0	-	1	-	0
249 ER	ER	6	+	+	1	+	1	-	0	+	1	-	0	-	0	-	0	-	1	-	0
249 ER	ER	7	+	+	1	+	1	-	0	+	1	-	0	-	0	-	0	-	1	-	0
249 ER	ER	8	+	-	1	+	1	-	0	+	1	-	0	-	0	-	0	-	1	-	0
249 ER	ER	9	+	+	1	+	1	-	0	+	1	-	0	-	0	-	0	-	1	-	0
249 ER	ER	10	+	-	1	+	1	-	0	+	1	-	0	-	0	-	0	-	1	-	0
250 ER	ER	1	+	+	1	+	1	-	0	+	1	-	0	-	0	-	0	-	0	-	0
250 ER	ER	3	+	-	1	+	1	-	0	+	1	-	0	-	0	-	0	-	0	-	0
250ER	ER	4	+	+	1	+	1	-	0	-	1	-	0	-	0	-	0	-	0	-	0
250 ER	ER	5	+	+	1	+	1	-	0	-	1	-	0	-	0	-	0	-	0	-	0
250 ER	ER	6	+	+	1	+	1	-	0	-	1	-	0	-	0	-	0	-	0	-	0
250 ER	ER	7	+	+	1	+	1	-	0	-	1	-	0	-	0	-	0	-	0	-	0
250 ER	ER	8	+	-	1	+	1	-	0	+	1	-	0	-	0	-	0	-	0	-	0
250 ER	ER	9	+	+	1	+	1	-	0	-	1	-	0	-	0	-	0	-	0	-	0
250 ER	ER	10	+	+	1	+	1	-	0	-	1	-	0	-	0	-	0	-	0	-	0
251 ER	ER	1	+	+	1	+	1	-	0	-	1	-	0	-	0	-	0	+	1	-	0
251 ER	ER	3	+	-	1	+	1	-	0	-	1	-	0	-	0	-	0	-	1	-	0
251ER	ER	4	+	-	1	+	1	-	0	-	1	-	0	-	0	-	0	-	1	-	0
251 ER	ER	5	+	-	1	+	1	-	0	-	1	-	0	-	0	-	0	-	1	-	0
251 ER	ER	6	+	-	1	+	1	-	0	-	1	-	0	-	0	-	0	-	1	-	0
251 ER	ER	7	+	-	1	+	1	-	0	-	1	-	0	-	0	-	0	-	1	-	0
251 ER	ER	8	+	-	1	+	1	-	0	-	1	-	0	-	0	-	0	-	1	-	0
251 ER	ER	9	+	-	1	+	1	-	0	-	1	-	0	-	0	-	0	-	1	-	0
251 ER	ER	10	+	+	1	+	1	-	0	+	1	-	0	-	0	-	0	-	1	-	0
252 ER	ER	1	+	+	1	+	1	-	0	+	1	-	0	-	0	-	0	+	1	-	0
252 ER	ER	3	+	+	1	+	1	-	0	+	1	-	0	-	0	-	0	-	1	-	0
252ER	ER	4	+	+	1	+	1	-	0	-	1	-	0	-	0	-	0	-	1	-	0
252 ER	ER	5	+	+	1	+	1	-	0	+	1	-	0	-	0	-	0	-	1	-	0
252 ER	ER	6	+	+	1	+	1	-	0	+	1	-	0	-	0	-	0	-	1	-	0
252 ER	ER	7	+	+	1	+	1	-	0	-	1	-	0	-	0	-	0	-	1	-	0
252 ER	ER	8	+	+	1	+	1	-	0	+	1	-	0	-	0	-	0	-	1	-	0
252 ER	ER	9	+	+	1	+	1	-	0	+	1	-	0	-	0	-	0	-	1	-	0
252 ER	ER	10	+	+	1	+	1	-	0	-	1	-	0	-	0	-	0	-	1	-	0
253 ER	ER	1	+	-	0	+	1	-	0	+	1	-	0	-	0	-	0	-	0	-	0
253 ER	ER	3	+	-	0	-	1	-	0	+	1	-	0	-	0	-	0	-	0	-	0
253ER	ER	4	+	-	0	-	1	-	0	-	1	-	0	-	0	-	0	-	0	-	0
253 ER	ER	5	+	-	0	+	1	-	0	-	1	-	0	-	0	-	0	-	0	-	0
253 ER	ER	6	+	-	0	-	1	-	0	-	1	-	0	-	0	-	0	-	0	-	0
253 ER	ER	7	+	-	0	-	1	-	0	-	1	-	0	-	0	-	0	-	0	-	0
253 ER	ER	8	+	-	0	-	1	-	0	-	1	-	0	-	0	-	0	-	0	-	0
253 ER	ER	9	+	-	0	-	1	-	0	-	1	-	0	-	0	-	0	-	0	-	0
253 ER	ER	10	+	-	0	-	1	-	0	-	1	-	0	-	0	-	0	-	0	-	0
74 TM	TM	2	+	-	0	-	0	-	0	+	1	-	0	-	0	-	0	-	0	-	0
74 TM	TM	3	+	-	0	-	0	-	0	-	1	-	0	-	0	-	0	-	0	-	0
74 TM	TM	4	+	-	0	-	0	-	0	-	1	-	0	-	0	-	0	-	0	-	0
74 TM	TM	6	+	-	0	-	0	-	0	-	1	-	0	-	0	-	0	-	0	-	0
74 TM	TM	10	+	-	0	-	0	-	0	+	1	-	0	-	0	-	0	-	0	-	0
255 ER	ER	1	+	-	1	+	1	-	0	-	0	-	0	-	0	-	0	+	1	-	0
255 ER	ER	3	+	+	1	+	1	-	0	-	0	-	0	-	0	-	0	-	1	-	0
255 ER	ER	4	-	n.a.	1	n.a.	1	n.a.	0	n.a.	0	n.a.	0	n.a.	0	n.a.	0	n.a.	1	n.a.	0
255 ER	ER	5	-	n.a.	1	n.a.	1	n.a.	0	n.a.	0	n.a.	0	n.a.	0	n.a.	0	n.a.	1	n.a.	0
255 ER	ER	6	-	n.a.	1	n.a.	1	n.a.	0	n.a.	0	n.a.	0	n.a.	0	n.a.	0	n.a.	1	n.a.	0
255 ER	ER	7	-	n.a.	1	n.a.	1	n.a.	0	n.a.	0	n.a.	0	n.a.	0	n.a.	0	n.a.	1	n.a.	0
255 ER	ER	8	+	+	1	+	1	-	0	-	0	-	0	-	0	-	0	-	1	-	0
255 ER	ER	9	-	n.a.	1	n.a.	1	n.a.	0	n.a.	0	n.a.	0	n.a.	0	n.a.	0	n.a.	1	n.a.	0
255 ER	ER	10	-	n.a.	1	n.a.	1	n.a.	0	n.a.	0	n.a.	0	n.a.	0	n.a.	0	n.a.	1	n.a.	0
256 ER	ER	1	+	-	0	+	1	-	0	+	1	-	0	-	0	-	0	-	0	-	0
256 ER	ER	3	+	-	0	+	1	-	0	+	1	-	0	-	0	-	0	-	0	-	0
256ER	ER	4	+	-	0	+	1	-	0	-	1	-	0	-	0	-	0	-	0	-	0
256 ER	ER	5	+	-	0	+	1	-	0	+	1	-	0	-	0	-	0	-	0	-	0
256 ER	ER	6	+	-	0	+	1	-	0	+	1	-	0	-	0	-	0	-	0	-	0
256 ER	ER	7	+	-	0	+	1	-	0	-	1	-	0	-	0	-	0	-	0	-	0
256 ER	ER	8	+	-	0	+	1	-	0	-	1	-	0	-	0	-	0	-	0	-	0
256 ER	ER	9	+	-	0	+	1	-	0	-	1	-	0	-	0	-	0	-	0	-	0
256 ER	ER	10	+	-	0	+	1	-	0	+	1	-	0	-	0	-	0	-	0	-	0
257 SV	SV	1	+	-	0	-	1	-	0	+	1	-	0	-	0	-	0	-	0	-	0
257 SV	SV	3	+	-	0	-	1	-	0	-	1	-	0	-	0	-	0	-	0	-	0
257 SV	SV	4	-	n.a.	0	n.a.	1	n.a.	0	n.a.	1	n.a.	0	n.a.	0	n.a.	0	n.a.	0	n.a.	0
257 SV	SV	5	+	-	0	+	1	-	0	-	1	-	0	-	0	-	0	-	0	-	0
257 SV	SV	6	+	-	0	-	1	-	0	-	1	-	0	-	0	-	0	-	0	-	0
257 SV	SV	7	-	n.a.	0	n.a.	1	n.a.	0	n.a.	1	n.a.	0	n.a.	0	n.a.	0	n.a.	0	n.a.	0
257 SV	SV	8	-	n.a.	0	n.a.	1	n.a.	0	n.a.	1	n.a.	0	n.a.	0	n.a.	0	n.a.	0	n.a.	0
257 SV	SV	9	-	n.a.	0	n.a.	1	n.a.	0	n.a.	1	n.a.	0	n.a.	0	n.a.	0	n.a.	0	n.a.	0
257 SV	SV	10	-	n.a.	0	n.a.	1	n.a.	0	n.a.	1	n.a.	0	n.a.	0	n.a.	0	n.a.	0	n.a.	0
258 SV	SV	1	+	+	1	+	1	+	1	+	1	+	1	-	0	-	0	+	1	-	0
258 SV	SV	3	+	+	1	+	1	-	1	+	1	+	1	-	0	-	0	-	1	-	0
258SV	SV	4	+	+	1	+	1	-	1	+	1	+	1	-	0	-	0	-	1	-	0
258 SV	SV	5	+	+	1	+	1	-	1	+	1	+	1	-	0	-	0	-	1	-	0
258 SV	SV	6	+	+	1	+	1	-	1	+	1	+	1	-	0	-	0	-	1	-	0
258 SV	SV	7	+	+	1	+	1	+	1	+	1	+	1	-	0	-	0	-	1	-	0
258 SV	SV	8	+	+	1	+	1	-	1	+	1	+	1	-	0	-	0	-	1	-	0
258 SV	SV	9	+	+	1	+	1	-	1	+	1	+	1	-	0	-	0	-	1	-	0
258 SV	SV	10	+	+	1	+	1	-	1	+	1	+	1	-	0	-	0	-	1	-	0
259 SV	SV	1	+	+	1	-	1	-	0	+	1	-	0	-	0	-	0	-	0	-	0
259 SV	SV	3	+	-	1	-	1	-	0	+	1	-	0	-	0	-	0	-	0	-	0
259SV	SV	4	+	-	1	-	1	-	0	-	1	-	0	-	0	-	0	-	0	-	0
259 SV	SV	5	+	-	1	+	1	-	0	+	1	-	0	-	0	-	0	-	0	-	0
259 SV	SV	6	+	-	1	-	1	-	0	-	1	-	0	-	0	-	0	-	0	-	0
259 SV	SV	7	+	-	1	-	1	-	0	-	1	-	0	-	0	-	0	-	0	-	0
259 SV	SV	8	+	-	1	-	1	-	0	-	1	-	0	-	0	-	0	-	0	-	0
259 SV	SV	9	+	-	1	-	1	-	0	-	1	-	0	-	0	-	0	-	0	-	0
259 SV	SV	10	+	-	1	-	1	-	0	+	1	-	0	-	0	-	0	-	0	-	0
260 SV	SV	1	+	+	1	-	1	-	0	-	1	-	0	-	0	-	0	-	0	-	0
260 SV	SV	3	+	-	1	+	1	-	0	+	1	-	0	-	0	-	0	-	0	-	0
260SV	SV	4	+	+	1	-	1	-	0	-	1	-	0	-	0	-	0	-	0	-	0
260 SV	SV	5	+	+	1	+	1	-	0	-	1	-	0	-	0	-	0	-	0	-	0
260 SV	SV	6	+	+	1	+	1	-	0	-	1	-	0	-	0	-	0	-	0	-	0
260 SV	SV	7	+	+	1	+	1	-	0	+	1	-	0	-	0	-	0	-	0	-	0
260 SV	SV	8	+	-	1	-	1	-	0	-	1	-	0	-	0	-	0	-	0	-	0
260 SV	SV	9	+	+	1	-	1	-	0	-	1	-	0	-	0	-	0	-	0	-	0
260 SV	SV	10	+	-	1	-	1	-	0	-	1	-	0	-	0	-	0	-	0	-	0
261 SV	SV	1	+	-	0	-	1	-	0	-	0	-	0	-	0	-	0	-	0	-	0
261 SV	SV	3	+	-	0	-	1	-	0	-	0	-	0	-	0	-	0	-	0	-	0
261SV	SV	4	+	-	0	-	1	-	0	-	0	-	0	-	0	-	0	-	0	-	0
261 SV	SV	5	+	-	0	+	1	-	0	-	0	-	0	-	0	-	0	-	0	-	0
261 SV	SV	6	+	-	0	-	1	-	0	-	0	-	0	-	0	-	0	-	0	-	0
261 SV	SV	7	+	-	0	+	1	-	0	-	0	-	0	-	0	-	0	-	0	-	0
261 SV	SV	8	+	-	0	-	1	-	0	-	0	-	0	-	0	-	0	-	0	-	0
261 SV	SV	9	+	-	0	-	1	-	0	-	0	-	0	-	0	-	0	-	0	-	0
261 SV	SV	10	+	-	0	-	1	-	0	-	0	-	0	-	0	-	0	-	0	-	0
262 SV	SV	1	+	+	1	-	1	-	0	+	1	-	0	-	0	-	0	-	0	-	0
262 SV	SV	3	+	-	1	-	1	-	0	+	1	-	0	-	0	-	0	-	0	-	0
262SV	SV	4	+	+	1	-	1	-	0	+	1	-	0	-	0	-	0	-	0	-	0
262 SV	SV	5	+	+	1	-	1	-	0	+	1	-	0	-	0	-	0	-	0	-	0
262 SV	SV	6	+	+	1	-	1	-	0	-	1	-	0	-	0	-	0	-	0	-	0
262 SV	SV	7	+	+	1	+	1	-	0	-	1	-	0	-	0	-	0	-	0	-	0
262 SV	SV	8	+	-	1	-	1	-	0	-	1	-	0	-	0	-	0	-	0	-	0
262 SV	SV	9	+	+	1	-	1	-	0	-	1	-	0	-	0	-	0	-	0	-	0
262 SV	SV	10	+	+	1	-	1	-	0	-	1	-	0	-	0	-	0	-	0	-	0
75 TM	TM	2	+	-	0	-	1	-	0	+	1	-	0	-	0	-	0	-	0	-	0
75 TM	TM	3	+	-	0	-	1	-	0	-	1	-	0	-	0	-	0	-	0	-	0
75 TM	TM	4	+	-	0	-	1	-	0	-	1	-	0	-	0	-	0	-	0	-	0
75 TM	TM	6	+	-	0	-	1	-	0	-	1	-	0	-	0	-	0	-	0	-	0
75 TM	TM	10	+	-	0	+	1	-	0	-	1	-	0	-	0	-	0	-	0	-	0
76 TM	TM	2	+	-	0	-	0	-	0	-	0	-	0	-	0	-	0	-	0	-	0
76 TM	TM	3	+	-	0	-	0	-	0	-	0	-	0	-	0	-	0	-	0	-	0
76 TM	TM	4	-	n.a.	0	n.a.	0	n.a.	0	n.a.	0	n.a.	0	n.a.	0	n.a.	0	n.a.	0	n.a.	0
76 TM	TM	6	+	-	0	-	0	-	0	-	0	-	0	-	0	-	0	-	0	-	0
76 TM	TM	10	-	n.a.	0	n.a.	0	n.a.	0	n.a.	0	n.a.	0	n.a.	0	n.a.	0	n.a.	0	n.a.	0
77 TM	TM	2	+	-	0	+	1	-	0	+	1	-	0	-	0	-	0	-	0	-	0
77 TM	TM	3	-	n.a.	0	n.a.	1	n.a.	0	n.a.	1	n.a.	0	n.a.	0	n.a.	0	n.a.	0	n.a.	0
77 TM	TM	4	-	n.a.	0	n.a.	1	n.a.	0	n.a.	1	n.a.	0	n.a.	0	n.a.	0	n.a.	0	n.a.	0
77 TM	TM	6	-	n.a.	0	n.a.	1	n.a.	0	n.a.	1	n.a.	0	n.a.	0	n.a.	0	n.a.	0	n.a.	0
77 TM	TM	10	-	n.a.	0	n.a.	1	n.a.	0	n.a.	1	n.a.	0	n.a.	0	n.a.	0	n.a.	0	n.a.	0
266 ER	ER	1	+	-	0	-	1	-	0	-	1	-	0	-	0	-	0	-	1	-	0
266 ER	ER	3	+	-	0	+	1	-	0	+	1	-	0	-	0	-	0	-	1	-	0
266ER	ER	4	+	-	0	+	1	-	0	-	1	-	0	-	0	-	0	-	1	-	0
266 ER	ER	5	+	-	0	+	1	-	0	+	1	-	0	-	0	-	0	-	1	-	0
266 ER	ER	6	+	-	0	+	1	-	0	-	1	-	0	-	0	-	0	-	1	-	0
266 ER	ER	7	+	-	0	+	1	-	0	-	1	-	0	-	0	-	0	-	1	-	0
266 ER	ER	8	+	-	0	-	1	-	0	-	1	-	0	-	0	-	0	+	1	-	0
266 ER	ER	9	+	-	0	+	1	-	0	-	1	-	0	-	0	-	0	-	1	-	0
266 ER	ER	10	+	-	0	+	1	-	0	+	1	-	0	-	0	-	0	-	1	-	0
267 ER	ER	1	+	-	0	+	1	-	0	+	1	-	0	-	0	-	0	+	1	-	0
267 ER	ER	3	+	-	0	-	1	-	0	-	1	-	0	-	0	-	0	-	1	-	0
267 ER	ER	4	-	n.a.	0	n.a.	1	n.a.	0	n.a.	1	n.a.	0	n.a.	0	n.a.	0	n.a.	1	n.a.	0
267 ER	ER	5	-	n.a.	0	n.a.	1	n.a.	0	n.a.	1	n.a.	0	n.a.	0	n.a.	0	n.a.	1	n.a.	0
267 ER	ER	6	-	n.a.	0	n.a.	1	n.a.	0	n.a.	1	n.a.	0	n.a.	0	n.a.	0	n.a.	1	n.a.	0
267 ER	ER	7	-	n.a.	0	n.a.	1	n.a.	0	n.a.	1	n.a.	0	n.a.	0	n.a.	0	n.a.	1	n.a.	0
267 ER	ER	8	-	n.a.	0	n.a.	1	n.a.	0	n.a.	1	n.a.	0	n.a.	0	n.a.	0	n.a.	1	n.a.	0
267 ER	ER	9	-	n.a.	0	n.a.	1	n.a.	0	n.a.	1	n.a.	0	n.a.	0	n.a.	0	n.a.	1	n.a.	0
267 ER	ER	10	-	n.a.	0	n.a.	1	n.a.	0	n.a.	1	n.a.	0	n.a.	0	n.a.	0	n.a.	1	n.a.	0
78 TM	TM	2	+	-	0	+	1	-	0	+	1	-	0	-	0	-	0	-	0	-	0
78 TM	TM	3	+	-	0	-	1	-	0	-	1	-	0	-	0	-	0	-	0	-	0
78 TM	TM	4	-	n.a.	0	n.a.	1	n.a.	0	n.a.	1	n.a.	0	n.a.	0	n.a.	0	n.a.	0	n.a.	0
78 TM	TM	6	+	-	0	-	1	-	0	-	1	-	0	-	0	-	0	-	0	-	0
78 TM	TM	10	+	-	0	-	1	-	0	+	1	-	0	-	0	-	0	-	0	-	0
97 TM	TM	2	+	-	0	+	1	-	0	-	1	-	0	-	0	-	0	-	0	-	0
97 TM	TM	3	+	-	0	+	1	-	0	+	1	-	0	-	0	-	0	-	0	-	0
97 TM	TM	4	-	n.a.	0	n.a.	1	n.a.	0	n.a.	1	n.a.	0	n.a.	0	n.a.	0	n.a.	0	n.a.	0
97 TM	TM	6	+	-	0	+	1	-	0	-	1	-	0	-	0	-	0	-	0	-	0
97 TM	TM	10	+	-	0	+	1	-	0	-	1	-	0	-	0	-	0	-	0	-	0
270 ER	ER	1	+	+	1	+	1	-	0	+	1	-	0	-	0	-	0	+	1	-	0
[truncated: 62 more rows]
